# Supplementary material for: Profiling COVID-19 Genetic Research: A Data-Driven Study Utilizing Intelligent Bibliometrics
Source: Front Res Metr Anal. 2021 May 24;6:683212. doi: 10.3389/frma.2021.683212 (PMC8184093; doi:10.3389/frma.2021.683212)
Supplement: Supplementary file 1 [file Table2.XLSX]

## Sheet: Figure 8
	Intersection ratio	entropy centrality	show_legend
ACE2	0.448669	1	1
IL6	0.372981	0.800201	1
TNF	0.379781	0.770001	1
TMPRSS2	0.459829	0.760884	1
IL1A	0.359116	0.708177	1
IFNG	0.43125	0.694914	1
CRP	0.337995	0.691073	1
CXCL8	0.393939	0.691051	1
ACE	0.377301	0.686021	1
CD4	0.466942	0.680076	1
CCL2	0.40625	0.676069	1
CD8A	0.469194	0.669463	1
IL17A	0.269231	0.667706	1
IL10	0.389313	0.659724	1
NFKB1	0.464789	0.65855	1
IL1B	0.214286	0.656104	1
STAT3	0.354167	0.651183	1
FURIN	0.565217	0.652012	1
INS	0.238532	0.65045	1
DPP4	0.382022	0.649763	1
CTSL	0.349398	0.646628	1
IFNA1	0.474576	0.645241	1
EGFR	0.410714	0.645144	1
IL4	0.275862	0.643583	1
CCR1	0.461538	0.639357	1
CTSB	0.395833	0.641673	1
ICAM1	0.5	0.640211	1
ANGPT2	0.262626	0.640142	1
CXCL10	0.568966	0.639056	1
TLR7	0.482759	0.637999	1
CCL3	0.481481	0.637085	1
AGT	0.310345	0.639431	1
F2	0.263158	0.638654	1
OAS1	0.714286	0.634786	1
MX1	0.541667	0.634292	1
OAS2	0.666667	0.631967	1
CCL5	0.555556	0.632287	1
BSG	0.38961	0.634275	1
IFITM3	0.538462	0.633012	1
	0.611111	0.628907	0
	0.625	0.628416	0
ANGPT1	0.255556	0.631845	1
ANGPT4	0.255556	0.631845	1
ANGPTL3	0.255556	0.631845	1
IL2	0.433333	0.633367	1
	0.666667	0.62952	0
GPT	0.226415	0.631153	1
	0.428571	0.62035	0
SLC17A5	0.172414	0.631304	1
	0.277778	0.628599	0
	0.5	0.62829	0
	0.75	0.628063	0
	0.625	0.625703	0
NLRP3	0.259259	0.632352	1
	0.45	0.62895	0
	0.636364	0.627077	0
	0.435897	0.627001	0
	0.55	0.628498	0
	0.367347	0.627045	0
	0.47619	0.626205	0
	0.292683	0.628274	0
	0.428571	0.625606	0
	0.555556	0.623716	0
	0.178571	0.622521	0
	0.366667	0.625051	0
	0.545455	0.624675	0
	0.666667	0.622094	0
	0.5	0.623102	0
	0.625	0.625902	0
	0.6	0.622936	0
	0.5	0.617756	0
	0.75	0.620703	0
	0.75	0.620703	0
	0.75	0.620703	0
	0.391304	0.623279	0
	0.391304	0.62208	0
	0.6	0.621549	0
	0.6875	0.620957	0
	0.4	0.620457	0
	0.2	0.620277	0
	1	0.612324	0
	1	0.612324	0
	1	0.612324	0
	1	0.612324	0
	1	0.612324	0
	1	0.612324	0
	1	0.612324	0
	1	0.612324	0
	1	0.612324	0
	1	0.612324	0
	1	0.612324	0
	1	0.612324	0
	1	0.612324	0
	1	0.612324	0
	1	0.612324	0
	1	0.612324	0
	1	0.612324	0
	1	0.612324	0
	0.411765	0.623044	0
	0.5	0.621688	0
	0.333333	0.6227	0
	0.4	0.62164	0
	0.15	0.622431	0
	0.241379	0.621591	0
	0.297297	0.621469	0
	0.364865	0.620048	0
	0.5	0.619331	0
	0.130435	0.621903	0
	0.5	0.615451	0
	0.416667	0.618228	0
	0.392857	0.617579	0
	0.285714	0.617409	0
	0.263158	0.617293	0
	0.148148	0.619861	0
	0.347826	0.617011	0
	0.588235	0.616648	0
	0.736842	0.616413	0
	0.322581	0.617789	0
	0.5	0.617777	0
	0.153846	0.617534	0
	0.581395	0.616243	0
	0.142857	0.61519	0
	0.304348	0.614534	0
	0.321429	0.618276	0
	0.666667	0.616485	0
	0.409091	0.616373	0
	0.5	0.616017	0
	0.35	0.615787	0
	0.5	0.615201	0
	0.2	0.616307	0
	0.52381	0.613739	0
	0.347826	0.615096	0
	0.333333	0.615093	0
	0.55	0.613662	0
	0.4	0.612509	0
	0.705882	0.614916	0
	0.333333	0.614453	0
	0.181818	0.614216	0
	0.266667	0.612091	0
	0.428571	0.608621	0
	0.166667	0.614874	0
	0.545455	0.61487	0
	0.545455	0.614373	0
	0.275862	0.613455	0
	0.538462	0.612394	0
	0.666667	0.614109	0
	0.533333	0.612933	0
	0.5	0.612699	0
	0.227273	0.611996	0
	0.666667	0.611527	0
	0.285714	0.60723	0
	0.294118	0.61571	0
	0.714286	0.614293	0
	0.227273	0.613939	0
	0.352941	0.613588	0
	0.642857	0.613584	0
	0.5	0.606368	0
	0.4	0.613652	0
	0.35	0.612946	0
	0.769231	0.611872	0
	0.555556	0.61025	0
	0.363636	0.606427	0
	0.285714	0.60413	0
	0.375	0.612069	0
	0.666667	0.61148	0
	0.608696	0.611123	0
	0.375	0.610779	0
	0.625	0.61054	0
	0.333333	0.608219	0
	0.333333	0.614371	0
	0.72	0.61388	0
	0.25	0.611727	0
	0.25	0.611727	0
	0.384615	0.611223	0
	0.75	0.609145	0
	0.391304	0.605445	0
	0.5	0.605209	0
	0.333333	0.605103	0
	0.333333	0.605103	0
	0.333333	0.605103	0
	0.333333	0.605103	0
	0.333333	0.605103	0
	0.333333	0.605103	0
	0.333333	0.605103	0
	0.333333	0.605103	0
	0.333333	0.605103	0
	0.333333	0.605103	0
	0.333333	0.605103	0
	0.333333	0.605103	0
	0.333333	0.605103	0
	0.333333	0.605103	0
	0.666667	0.610731	0
	0.666667	0.609676	0
	0.25	0.609445	0
	0.333333	0.609445	0
	0.722222	0.609436	0
	0.285714	0.609433	0
	0.4	0.612794	0
	0.117647	0.612681	0
	0.117647	0.612681	0
	0.117647	0.612681	0
	0.363636	0.612207	0
	0.416667	0.610089	0
	1	0.609492	0
	0.4	0.609274	0
	0.357143	0.608689	0
	0.333333	0.605092	0
	0.666667	0.604981	0
	0.4	0.608169	0
	0.4	0.608169	0
	0.375	0.603317	0
	0.318182	0.610687	0
	0.4	0.609632	0
	0.333333	0.609258	0
	0.6	0.604406	0
	0.5	0.611104	0
	0.3	0.609694	0
	0.375	0.60946	0
	0.4	0.609226	0
	0.243902	0.609225	0
	0.272727	0.607591	0
	1	0.607118	0
	0.4	0.601938	0
HFM1	0.833333	0.609381	1
	0.6	0.60917	0
	0.333333	0.608704	0
	0.545455	0.608585	0
	0.166667	0.608002	0
	0.368421	0.607652	0
	0.4	0.606953	0
	0.571429	0.606952	0
	0.272727	0.60658	0
	0.363636	0.60199	0
	0.333333	0.609116	0
	0.5625	0.608531	0
	0.3	0.608294	0
	0.4	0.608061	0
	0.333333	0.606547	0
	0.4	0.598742	0
	0.625	0.610118	0
	0.272727	0.609626	0
	0.6	0.608358	0
	0.454545	0.608243	0
	0.375	0.607892	0
	0.5	0.607658	0
	0.5	0.607658	0
	0.6	0.607424	0
	0.333333	0.606375	0
	0.666667	0.60591	0
	0.75	0.605678	0
	0.5	0.605446	0
	0.0909091	0.603251	0
	1	0.601528	0
	0.5	0.59942	0
	0.5	0.59834	0
	0.416667	0.610066	0
	0.666667	0.608187	0
	0.285714	0.607602	0
	0.666667	0.607133	0
	0.25	0.606087	0
	0.333333	0.605272	0
	0.25	0.605271	0
	0.571429	0.604694	0
	0.571429	0.604694	0
	0.571429	0.604694	0
	0.272727	0.604578	0
	0.2	0.60304	0
	0.363636	0.600765	0
	1	0.59862	0
	1	0.59862	0
	1	0.59862	0
	1	0.59862	0
	1	0.59862	0
	1	0.59862	0
	1	0.59862	0
	1	0.59862	0
	0.333333	0.607782	0
	0.363636	0.607781	0
	0.25	0.607665	0
	0.384615	0.607313	0
	0.444444	0.607197	0
	0.2	0.60708	0
	0.5	0.606963	0
	0.571429	0.606729	0
	0.538462	0.606612	0
	0.333333	0.605333	0
	0.333333	0.605333	0
	0.333333	0.605333	0
	0.333333	0.605333	0
	0.333333	0.605333	0
	0.666667	0.604752	0
	0.4	0.604289	0
	0.4	0.604289	0
	0.4	0.604289	0
	0.4	0.604289	0
	1	0.604285	0
	0.333333	0.604172	0
	0.0909091	0.602558	0
	0.25	0.601522	0
	0.166667	0.600494	0
	0.2	0.599126	0
	0.333333	0.598102	0
	0.481481	0.608666	0
	0.444444	0.606791	0
	0.461538	0.60644	0
	0.555556	0.606324	0
	0.6	0.606323	0
	0.461538	0.606091	0
	0.181818	0.60516	0
	0.5	0.604928	0
	0.428571	0.604928	0
	0.428571	0.604928	0
	0.428571	0.604928	0
	0.428571	0.604928	0
	0.428571	0.604928	0
	1	0.604578	0
	0.428571	0.604562	0
	0.5	0.603421	0
	0.333333	0.599862	0
	1	0.597135	0
	1	0.597135	0
	1	0.597135	0
	1	0.597135	0
	1	0.597135	0
	1	0.597135	0
	0	0.450569	0
	0	0.450569	0
	0.428571	0.606385	0
	0.4	0.606035	0
	0.333333	0.605919	0
	0.4	0.605802	0
	0.4	0.605802	0
	0.545455	0.605686	0
	0.736842	0.60545	0
	0.666667	0.605219	0
	0.2	0.604407	0
	0.2	0.604407	0
	0.2	0.604407	0
	0.636364	0.604172	0
	1	0.60348	0
	0.125	0.600832	0
	0.5	0.600145	0
	1	0.59662	0
	1	0.59662	0
	0.555556	0.607028	0
	0.214286	0.606213	0
	0.454545	0.606096	0
	0.4	0.605744	0
	0.222222	0.605513	0
	0.714286	0.605163	0
	0.75	0.604219	0
	0.333333	0.604116	0
	0.230769	0.60377	0
	0.285714	0.602498	0
	0.285714	0.602498	0
	0.285714	0.602498	0
	0.285714	0.602498	0
	0.1	0.601002	0
	0.1	0.601002	0
	0.1	0.601002	0
	0.25	0.600397	0
	0.5	0.599399	0
	0.5	0.599399	0
	0.5	0.599399	0
	0.5	0.599399	0
	0.5	0.599399	0
	0.5	0.597464	0
	0.5	0.597464	0
	0.5	0.597464	0
	0.5	0.597464	0
	0.5	0.597237	0
	0.25	0.597124	0
	0.333333	0.59701	0
	0.2	0.596897	0
	0.2	0.596897	0
	0.2	0.596897	0
	0.2	0.596897	0
	0.2	0.596897	0
	0.2	0.596897	0
	0.142857	0.596784	0
	0.578947	0.608385	0
	0.375	0.607475	0
	0.375	0.607475	0
	0.4	0.606949	0
	0.4	0.606852	0
	0.4	0.606158	0
	0.285714	0.605808	0
	0.222222	0.605457	0
	0.5	0.605457	0
	0.2	0.605341	0
	0.2	0.605341	0
	0.555556	0.605107	0
	0.411765	0.604872	0
	0.75	0.604758	0
	0.75	0.604758	0
	0.75	0.604758	0
	0.333333	0.603365	0
	0.333333	0.603365	0
	0.333333	0.603365	0
	0.333333	0.603365	0
	0.142857	0.600369	0
	0.222222	0.599223	0
	0.666667	0.598311	0
	0.285714	0.597969	0
	0.142857	0.597175	0
	1	0.596721	0
	1	0.596721	0
	1	0.596721	0
	1	0.596721	0
	1	0.596721	0
	1	0.596721	0
	1	0.596721	0
	1	0.596721	0
	1	0.596721	0
	1	0.596721	0
	1	0.596721	0
	1	0.596721	0
	0.428571	0.605168	0
	0.428571	0.605168	0
	0.428571	0.605168	0
	0.428571	0.605168	0
	1	0.604702	0
	0.666667	0.604585	0
	0.222222	0.604233	0
	1	0.604004	0
	1	0.604004	0
	1	0.604004	0
	1	0.604004	0
	1	0.604004	0
	1	0.604004	0
	1	0.604004	0
	1	0.604004	0
	1	0.604004	0
	0.625	0.602957	0
	1	0.602845	0
	1	0.602845	0
	1	0.602845	0
	1	0.602845	0
	1	0.602845	0
	1	0.602845	0
	1	0.602845	0
	1	0.602845	0
	1	0.602845	0
	1	0.60284	0
	0.666667	0.602266	0
	0.5	0.601805	0
	0.5	0.601805	0
	0.5	0.601805	0
	0.333333	0.598707	0
	0.333333	0.598707	0
	0.5	0.598023	0
	0.5	0.598023	0
	0.333333	0.597681	0
	0.111111	0.596432	0
	0.111111	0.596432	0
	0.111111	0.596432	0
	0.166667	0.596093	0
PROM1	0.5	0.542852	1
	0.4	0.606752	0
	0.4	0.606752	0
	0.4	0.606752	0
	0.555556	0.604994	0
	0.375	0.604763	0
	0.428571	0.604297	0
	0.333333	0.60383	0
	0.428571	0.603599	0
	0.4	0.603367	0
	0.285714	0.60244	0
	0.285714	0.60244	0
	0.285714	0.60244	0
	0.285714	0.60244	0
	0.285714	0.60244	0
	0.285714	0.60244	0
	0.285714	0.60244	0
	0.181818	0.60244	0
	0.666667	0.602437	0
	0.222222	0.602324	0
	0.5	0.602324	0
	0.5	0.602324	0
	0.5	0.602093	0
	0.5	0.602093	0
	0.5	0.602093	0
	0.285714	0.598988	0
	0.111111	0.598189	0
	0.571429	0.598188	0
	0.5	0.597847	0
	0.5	0.597847	0
	0.5	0.597847	0
	0.5	0.597847	0
	0.5	0.596483	0
	0.5	0.596483	0
	0.166667	0.595691	0
CEACAM7	0.25	0.528862	1
	0.428571	0.605875	0
	0.333333	0.604591	0
	0.333333	0.604591	0
	0.333333	0.604591	0
	0.333333	0.604008	0
	0.333333	0.604008	0
	0.333333	0.604008	0
	0.333333	0.603659	0
	0.333333	0.603426	0
	0.666667	0.603193	0
	0.6	0.602382	0
	0.222222	0.602267	0
	0.4	0.602151	0
	0.714286	0.602035	0
	0.333333	0.601458	0
	0.333333	0.601458	0
	0.333333	0.601458	0
	0.333333	0.601458	0
	0.333333	0.601458	0
	0.25	0.598699	0
	0.25	0.598129	0
	0.25	0.598129	0
	0.25	0.598129	0
	0.25	0.598129	0
	0.25	0.598129	0
	0.111111	0.597217	0
	0.166667	0.596762	0
	0.25	0.596762	0
	0.6	0.604885	0
	0.5	0.604302	0
	0.5	0.604302	0
	0.5	0.604302	0
	0.75	0.603602	0
	0.375	0.603486	0
	1	0.60337	0
	1	0.60337	0
	1	0.60337	0
	0.428571	0.603137	0
	0.571429	0.60186	0
CTSG	0.857143	0.60186	1
	0.3	0.601746	0
	0.75	0.601746	0
	0.3	0.601746	0
	0.666667	0.601515	0
	0.75	0.601168	0
	0.2	0.598869	0
	0.2	0.598411	0
	0.333333	0.598411	0
	0.25	0.597498	0
	0.25	0.597498	0
	0.111111	0.5967	0
	0.125	0.596587	0
	0.2	0.595906	0
	0.5	0.595565	0
	0.25	0.594661	0
CCL18	0.5	0.521171	1
TREM2	0.5	0.521171	1
PPIG	0.166667	0.520134	1
	0	0.468886	0
	0.5	0.60343	0
	0.666667	0.602732	0
	0.5	0.60243	0
	1	0.602357	0
	0.25	0.601805	0
	0.333333	0.601573	0
	0.4	0.601447	0
	0.333333	0.601226	0
	0.375	0.601226	0
	0.7	0.601226	0
	0.285714	0.60088	0
	0.6	0.600752	0
	0.6	0.600752	0
	0.25	0.600649	0
	0.666667	0.600649	0
	0.666667	0.600649	0
	0.666667	0.600649	0
	0.666667	0.600649	0
	0.666667	0.600649	0
	0.222222	0.597893	0
	0.6	0.597551	0
	0.6	0.597551	0
	0.222222	0.597095	0
	0.285714	0.596981	0
	0.2	0.596981	0
	0.2	0.596639	0
	0.333333	0.596639	0
	0.333333	0.596639	0
	0.333333	0.596639	0
	0.333333	0.59539	0
	0.2	0.594485	0
	0.666667	0.594146	0
	0.25	0.59392	0
	0.25	0.59392	0
	0.25	0.59392	0
	0.25	0.59392	0
	0.25	0.59392	0
	0.25	0.59392	0
	1	0.510692	0
	1	0.510692	0
	0	0.456211	0
	0	0.456211	0
	0.666667	0.603957	0
	0.666667	0.603957	0
	0.666667	0.603957	0
	0.4	0.60256	0
	0.5	0.602211	0
	0.25	0.601168	0
	0.75	0.601053	0
	0.285714	0.600822	0
	1	0.600822	0
	1	0.600822	0
	0.285714	0.600822	0
	1	0.600591	0
	0.583333	0.60059	0
	0.666667	0.60036	0
	0.666667	0.60036	0
	0.333333	0.60036	0
	1	0.600245	0
	1	0.600245	0
	1	0.600245	0
	1	0.600245	0
	1	0.596123	0
	0.2	0.596009	0
	0.5	0.595782	0
	0.5	0.595782	0
	0.5	0.595782	0
	0.5	0.595782	0
	0.5	0.595782	0
	0.2	0.594535	0
	0.333333	0.594196	0
	1	0.593857	0
	1	0.593744	0
	1	0.593631	0
	1	0.593631	0
	0.142857	0.593406	0
	1	0.508909	0
	1	0.508909	0
	1	0.508909	0
	1	0.508909	0
	1	0.508909	0
	1	0.508909	0
	0.333333	0.602387	0
	0.666667	0.602154	0
	0.666667	0.602154	0
	0.666667	0.602038	0
	1	0.601806	0
	0.5	0.601806	0
	0.6	0.600995	0
	0.5	0.600995	0
	0.75	0.600764	0
	0.4	0.600648	0
	1	0.600648	0
	1	0.600417	0
	0.5	0.600417	0
	0.5	0.600302	0
	0.333333	0.600186	0
	0.5	0.600071	0
	0.666667	0.599956	0
	1	0.59984	0
	1	0.59984	0
	1	0.59984	0
	0.25	0.59869	0
	0.333333	0.598231	0
	0.142857	0.596403	0
	0.333333	0.596175	0
	0.5	0.596061	0
	0.5	0.595947	0
	0.25	0.595834	0
	0.333333	0.595493	0
	0.333333	0.595493	0
	0.333333	0.595493	0
	0.142857	0.595379	0
	0.25	0.594812	0
	0.4	0.594472	0
	0.4	0.594246	0
	0.5	0.594133	0
	0.5	0.594133	0
	0.4	0.594132	0
CDC42BPA	0.5	0.517034	1
TAC1	0.5	0.517034	1
	1	0.5092	0
	0	0.46422	0
	0	0.46422	0
	0	0.46422	0
	0	0.46422	0
	0	0.46422	0
	0	0.452339	0
	1	0.442739	0
	1	0.601633	0
	0.666667	0.601633	0
	0.666667	0.601401	0
	0.5	0.601285	0
	1	0.601169	0
	1	0.601169	0
	0.6	0.600475	0
	1	0.600359	0
	0.75	0.600244	0
	0.75	0.600244	0
	0.75	0.600244	0
	1	0.600128	0
	0.75	0.599897	0
	1	0.599551	0
	1	0.599551	0
	1	0.599551	0
	0.4	0.599551	0
	1	0.599551	0
	1	0.599436	0
	1	0.599436	0
	1	0.599436	0
	1	0.599436	0
	1	0.599436	0
	0.4	0.599436	0
	1	0.599436	0
	1	0.599436	0
	1	0.599436	0
	0.666667	0.597255	0
	0.25	0.597027	0
	0.5	0.59657	0
	0.5	0.59657	0
	1	0.595772	0
	0.5	0.595431	0
	0.5	0.595431	0
	0.5	0.595317	0
	0.333333	0.595204	0
	0.166667	0.59509	0
	0.5	0.594636	0
	0.333333	0.594523	0
	0.333333	0.593844	0
	0.333333	0.593844	0
	1	0.593279	0
	0.25	0.592941	0
	0.25	0.592941	0
	1	0.592828	0
	0.166667	0.592715	0
SUGP1	0.25	0.523943	1
SRSF1	0.25	0.523943	1
RNPS1	0.25	0.523943	1
	0	0.434506	0
	0	0.4131	0
	0	0.4131	0
	0	0.4131	0
	0	0.4131	0
	0	0.4131	0
	0	0.411524	0
	0	0.411524	0
	0.666667	0.601228	0
	0.666667	0.601228	0
	1	0.601112	0
	0.666667	0.600996	0
	0.6	0.599839	0
	0.75	0.599608	0
	0.7	0.599493	0
	0.4	0.599493	0
	0.4	0.599493	0
	1	0.599492	0
	0.666667	0.599378	0
	0.666667	0.599378	0
	0.5	0.599378	0
	0.4	0.599378	0
	0.6	0.599147	0
	1	0.599032	0
	1	0.599032	0
	1	0.599032	0
	1	0.599032	0
	1	0.599032	0
	0.5	0.594801	0
	1	0.594801	0
	1	0.594801	0
	1	0.594801	0
	1	0.594784	0
	0.2	0.594347	0
	1	0.593894	0
	0.5	0.593103	0
	0.25	0.59299	0
	0.5	0.592764	0
	0.5	0.592764	0
	0.333333	0.592652	0
	0.333333	0.592539	0
	0.5	0.592539	0
	0.666667	0.592539	0
	0.5	0.592426	0
	0.5	0.592201	0
	1	0.592201	0
	1	0.592201	0
	0.333333	0.592201	0
	0.333333	0.592201	0
	0.333333	0.592201	0
	0.25	0.592201	0
	1	0.592201	0
TOMM70	0.333333	0.515772	1
ITPR3	0.333333	0.515772	1
	0.666667	0.60036	0
	0.666667	0.59955	0
	0.666667	0.59955	0
	1	0.599089	0
	0.5	0.599089	0
	0.666667	0.598858	0
	0.5	0.598743	0
	1	0.598628	0
	0.5	0.598628	0
	1	0.598628	0
	1	0.598628	0
	1	0.598628	0
	0.75	0.596334	0
	1	0.594853	0
	1	0.594739	0
	0.333333	0.594739	0
	1	0.594626	0
	0.333333	0.594285	0
	0.25	0.594285	0
	0.25	0.594058	0
	0.25	0.593605	0
	0.5	0.592814	0
	0.5	0.59225	0
	0.25	0.59225	0
	1	0.592137	0
	0.333333	0.592137	0
	0.5	0.592137	0
	0.333333	0.592025	0
	0.333333	0.592025	0
	0.25	0.591912	0
	1	0.591912	0
	0.5	0.591912	0
	1	0.5918	0
	1	0.5918	0
	1	0.5918	0
	1	0.5918	0
	1	0.5918	0
	1	0.5918	0
	1	0.5918	0
	0.333333	0.5918	0
TAT	0.333333	0.519611	1
CD47	0.25	0.517281	1
APOBEC3B	0.5	0.506927	1
	1	0.506844	0
	0	0.463836	0
	0	0.432253	0
	0	0.430284	0
	0	0.430284	0
	0	0.416378	0
	0.666667	0.600187	0
	1	0.599955	0
	1	0.599955	0
	1	0.599955	0
	0.666667	0.598685	0
	0.666667	0.598685	0
	1	0.598224	0
	1	0.598224	0
	0.666667	0.598224	0
	1	0.598224	0
	0.666667	0.598224	0
	0.666667	0.598224	0
	1	0.598134	0
	0.5	0.595019	0
	0.333333	0.594223	0
	1	0.593996	0
	1	0.593996	0
	0.5	0.593203	0
	1	0.592864	0
	1	0.592864	0
	1	0.592751	0
	1	0.592627	0
	1	0.592299	0
	1	0.592187	0
	1	0.592187	0
	1	0.592187	0
	1	0.592187	0
	0.5	0.591736	0
	0.333333	0.591736	0
	0.5	0.591623	0
	1	0.591511	0
	1	0.591511	0
	0.5	0.591398	0
	0.5	0.591398	0
	0.5	0.591398	0
	1	0.591398	0
	1	0.591398	0
	0.5	0.591398	0
	1	0.591398	0
	1	0.591398	0
	0.5	0.591398	0
	0.333333	0.591398	0
	0	0.46272	0
	0	0.431425	0
	0	0.4157	0
	0	0.41158	0
	0	0.40447	0
	0	0.40447	0
	0	0.399028	0
	0	0.399028	0
	0	0.399028	0
	1	0.59782	0
	1	0.59782	0
	1	0.59782	0
	1	0.59782	0
	1	0.59782	0
	1	0.59782	0
	1	0.59782	0
	1	0.59782	0
	1	0.59782	0
	1	0.59782	0
	1	0.593594	0
	0.5	0.592801	0
	0.5	0.592575	0
	1	0.592462	0
	0.5	0.591222	0
	0.5	0.591109	0
	1	0.591109	0
	0.5	0.591109	0
	0.5	0.591109	0
	0.5	0.590997	0
	1	0.590997	0
	0.5	0.590997	0
	0.5	0.590997	0
	1	0.590997	0
	0.5	0.590997	0
	0.5	0.590997	0
	1	0.590997	0
	1	0.590997	0
	1	0.590904	0
	1	0.513714	0
	1	0.513714	0
MYO1G	0.5	0.507838	1
	0	0.429232	0
	0	0.414802	0
	0	0.407624	0
	0	0.406612	0
	0	0.0015324	0
	1	0.590596	0
	1	0.590596	0
	1	0.590596	0
	1	0.590596	0
	1	0.590596	0
	1	0.590596	0
	1	0.590596	0
	1	0.590596	0
	1	0.590596	0
	1	0.590596	0
	1	0.590596	0
	1	0.590596	0
	1	0.590596	0
	1	0.590596	0
	1	0.590596	0
	1	0.590596	0
	1	0.590596	0
	1	0.590596	0
	1	0.590596	0
	1	0.590596	0
	1	0.590596	0
	1	0.590596	0
	1	0.590596	0
	1	0.590596	0
	1	0.590596	0
	1	0.590596	0
	1	0.590596	0
	1	0.590596	0
	1	0.590596	0
	1	0.590596	0
	0	0.428883	0
	0	0.411383	0
	0	0.401749	0
	0	0.401023	0
	0	0.397889	0
	0	0.000766201	0
	0	0.000766201	0

## Sheet: Figure 9
	Intersection ratio	entropy centrality	show_legend
ACE2	0.448669	1	1
IL6	0.372981	0.800201	1
TNF	0.379781	0.770001	1
TMPRSS2	0.459829	0.760884	1
IL1A	0.359116	0.708177	1
IFNG	0.43125	0.694914	1
CRP	0.337995	0.691073	1
CXCL8	0.393939	0.691051	1
ACE	0.377301	0.686021	1
CD4	0.466942	0.680076	1
CCL2	0.40625	0.676069	1
CD8A	0.469194	0.669463	1
IL17A	0.269231	0.667706	1
IL10	0.389313	0.659724	1
NFKB1	0.464789	0.65855	1
IL1B	0.214286	0.656104	1
STAT3	0.354167	0.651183	1
FURIN	0.565217	0.652012	1
INS	0.238532	0.65045	1
DPP4	0.382022	0.649763	1
CTSL	0.349398	0.646628	1
IFNA1	0.474576	0.645241	1
EGFR	0.410714	0.645144	1
IL4	0.275862	0.643583	1
CCR1	0.461538	0.639357	1
CTSB	0.395833	0.641673	1
ICAM1	0.5	0.640211	1
ANGPT2	0.262626	0.640142	1
CXCL10	0.568966	0.639056	1
TLR7	0.482759	0.637999	1
CCL3	0.481481	0.637085	1
AGT	0.310345	0.639431	1
F2	0.263158	0.638654	1
OAS1	0.714286	0.634786	1
MX1	0.541667	0.634292	1
OAS2	0.666667	0.631967	1
CCL5	0.555556	0.632287	1
BSG	0.38961	0.634275	1
IFITM3	0.538462	0.633012	1
CD274	0.611111	0.628907	0
S100A8	0.625	0.628416	0
ANGPT1	0.255556	0.631845	1
ANGPT4	0.255556	0.631845	1
ANGPTL3	0.255556	0.631845	1
IL2	0.433333	0.633367	1
OAS3	0.666667	0.62952	0
GPT	0.226415	0.631153	1
CCL8	0.428571	0.62035	0
SLC17A5	0.172414	0.631304	1
ALB	0.277778	0.628599	0
TLR9	0.5	0.62829	0
IFIT1	0.75	0.628063	0
IL1RN	0.625	0.625703	0
NLRP3	0.259259	0.632352	1
HIF1A	0.45	0.62895	0
IFITM1	0.636364	0.627077	0
STAT1	0.435897	0.627001	0
SH2D3A	0.55	0.628498	0
ADAM17	0.367347	0.627045	0
APOE	0.47619	0.626205	0
IL7	0.292683	0.628274	0
PARP1	0.428571	0.625606	0
BCL2A1	0.555556	0.623716	0
VEGFA	0.178571	0.622521	0
AGTR1	0.366667	0.625051	0
MAPK8	0.545455	0.624675	0
SPP1	0.666667	0.622094	0
NEAT1	0.5	0.623102	0
CXCL9	0.625	0.625902	0
IFITM2	0.6	0.622936	0
FPR1	0.5	0.617756	0
IFIT3	0.75	0.620703	0
IFI44	0.75	0.620703	0
IFI44L	0.75	0.620703	0
SPECC1	0.391304	0.623279	0
TGFB1	0.391304	0.62208	0
MAPK1	0.6	0.621549	0
TLR3	0.6875	0.620957	0
CCL4	0.4	0.620457	0
ITGB3	0.2	0.620277	0
H3-3B	1	0.612324	0
SAT1	1	0.612324	0
KLF6	1	0.612324	0
FABP4	1	0.612324	0
APOC1	1	0.612324	0
C1QB	1	0.612324	0
MALAT1	1	0.612324	0
TEC	1	0.612324	0
RPL17	1	0.612324	0
PRL	1	0.612324	0
TGM2	1	0.612324	0
IFI27	1	0.612324	0
IFI6	1	0.612324	0
OASL	1	0.612324	0
IFI30	1	0.612324	0
PLSCR1	1	0.612324	0
EPSTI1	1	0.612324	0
TYMP	1	0.612324	0
TP53	0.411765	0.623044	0
CASP3	0.5	0.621688	0
JAK2	0.333333	0.6227	0
CASP8	0.4	0.62164	0
TNNI3	0.15	0.622431	0
AHR	0.241379	0.621591	0
TLR4	0.297297	0.621469	0
REN	0.364865	0.620048	0
RELA	0.5	0.619331	0
IL22	0.130435	0.621903	0
PTGS2	0.5	0.615451	0
HDAC2	0.416667	0.618228	0
ANPEP	0.392857	0.617579	0
SLC6A20	0.285714	0.617409	0
PTPRC	0.263158	0.617293	0
CMPK1	0.148148	0.619861	0
FOXP3	0.347826	0.617011	0
IRF7	0.588235	0.616648	0
IRF3	0.736842	0.616413	0
IL1R1	0.322581	0.617789	0
AKT1	0.5	0.617777	0
CASP1	0.153846	0.617534	0
ABO	0.581395	0.616243	0
CYP3A4	0.142857	0.61519	0
G6PD	0.304348	0.614534	0
ERG	0.321429	0.618276	0
PRKCB	0.666667	0.616485	0
IFIH1	0.409091	0.616373	0
IL13	0.5	0.616017	0
HMOX1	0.35	0.615787	0
CXCL11	0.5	0.615201	0
TLR2	0.2	0.616307	0
CSF2	0.52381	0.613739	0
IL23A	0.347826	0.615096	0
BCL2L1	0.333333	0.615093	0
IL18	0.55	0.613662	0
TBX21	0.4	0.612509	0
ISG15	0.705882	0.614916	0
KNG1	0.333333	0.614453	0
KLK4	0.181818	0.614216	0
MBL2	0.266667	0.612091	0
PPARG	0.428571	0.608621	0
AAK1	0.166667	0.614874	0
IFNA2	0.545455	0.61487	0
IL6R	0.545455	0.614373	0
RENBP	0.275862	0.613455	0
MAP2K7	0.538462	0.612394	0
IFNB1	0.666667	0.614109	0
ADAM10	0.533333	0.612933	0
CXCL2	0.5	0.612699	0
MASP2	0.227273	0.611996	0
PDCD1	0.666667	0.611527	0
TYK2	0.285714	0.60723	0
MME	0.294118	0.61571	0
MAPK14	0.714286	0.614293	0
COX2	0.227273	0.613939	0
TLR8	0.352941	0.613588	0
DDX58	0.642857	0.613584	0
STAT2	0.5	0.606368	0
SERPINB1	0.4	0.613652	0
CCR5	0.35	0.612946	0
HLA-A	0.769231	0.611872	0
CD38	0.555556	0.61025	0
CD40LG	0.363636	0.606427	0
SOCS3	0.285714	0.60413	0
CXCR3	0.375	0.612069	0
GZMB	0.666667	0.61148	0
MTOR	0.608696	0.611123	0
TGFA	0.375	0.610779	0
NFKBIA	0.625	0.61054	0
NOS3	0.333333	0.608219	0
MMP9	0.333333	0.614371	0
VTN	0.72	0.61388	0
BCHE	0.25	0.611727	0
TF	0.25	0.611727	0
CSF3	0.384615	0.611223	0
TNFAIP3	0.75	0.609145	0
IL2RA	0.391304	0.605445	0
BCL2	0.5	0.605209	0
ITGAV	0.333333	0.605103	0
ITGA6	0.333333	0.605103	0
ITGB7	0.333333	0.605103	0
ITGA2B	0.333333	0.605103	0
ITGA5	0.333333	0.605103	0
ITGA9	0.333333	0.605103	0
ITGA4	0.333333	0.605103	0
ITGAE	0.333333	0.605103	0
ITGA8	0.333333	0.605103	0
CREBBP	0.333333	0.605103	0
CEBPA	0.333333	0.605103	0
ATF3	0.333333	0.605103	0
GATA6	0.333333	0.605103	0
TCF12	0.333333	0.605103	0
TBK1	0.666667	0.610731	0
HLA-DRB1	0.666667	0.609676	0
COLEC11	0.25	0.609445	0
APOA1	0.333333	0.609445	0
HLA-B	0.722222	0.609436	0
CYP2D6	0.285714	0.609433	0
FCN3	0.4	0.612794	0
BATF	0.117647	0.612681	0
IRF4	0.117647	0.612681	0
BACH2	0.117647	0.612681	0
SIRT1	0.363636	0.612207	0
PPIA	0.416667	0.610089	0
MIR361	1	0.609492	0
NOS2	0.4	0.609274	0
JAK1	0.357143	0.608689	0
TMPRSS11A	0.333333	0.605092	0
PPP1CA	0.666667	0.604981	0
CXCR1	0.4	0.608169	0
CXCR2	0.4	0.608169	0
CCL7	0.375	0.603317	0
CFTR	0.318182	0.610687	0
F3	0.4	0.609632	0
CCL20	0.333333	0.609258	0
MAPK3	0.6	0.604406	0
KDM5B	0.5	0.611104	0
CD14	0.3	0.609694	0
CGAS	0.375	0.60946	0
FN1	0.4	0.609226	0
APOL1	0.243902	0.609225	0
NFKB2	0.272727	0.607591	0
IFNL3	1	0.607118	0
IL15	0.4	0.601938	0
HFM1	0.833333	0.609381	1
IFN1@	0.6	0.60917	0
VWF	0.333333	0.608704	0
CXCR6	0.545455	0.608585	0
IL37	0.166667	0.608002	0
FCGR3A	0.368421	0.607652	0
CD69	0.4	0.606953	0
MPO	0.571429	0.606952	0
DNAH7	0.272727	0.60658	0
IFNAR2	0.363636	0.60199	0
ATF4	0.333333	0.609116	0
IFNL1	0.5625	0.608531	0
CD34	0.3	0.608294	0
SERPINA1	0.4	0.608061	0
IRAK3	0.333333	0.606547	0
UGT1A1	0.4	0.598742	0
AZU1	0.625	0.610118	0
HSPA5	0.272727	0.609626	0
PRKCA	0.6	0.608358	0
MAS1L	0.454545	0.608243	0
ADAMTS13	0.375	0.607892	0
CXCL1	0.5	0.607658	0
TMPRSS11D	0.5	0.607658	0
TMPRSS4	0.6	0.607424	0
CXCR4	0.333333	0.606375	0
IFIT2	0.666667	0.60591	0
S100A12	0.75	0.605678	0
TNFSF14	0.5	0.605446	0
WAPL	0.0909091	0.603251	0
STAT5A	1	0.601528	0
HSP90AA1	0.5	0.59942	0
VKORC1	0.5	0.59834	0
NFE2L2	0.416667	0.610066	0
CXCL5	0.666667	0.608187	0
CD19	0.285714	0.607602	0
KLRC1	0.666667	0.607133	0
IDO1	0.25	0.606087	0
GATA3	0.333333	0.605272	0
SOCS1	0.25	0.605271	0
HAVCR2	0.571429	0.604694	0
BTLA	0.571429	0.604694	0
TIGIT	0.571429	0.604694	0
MMP12	0.272727	0.604578	0
SLC6A19	0.2	0.60304	0
ERBB2	0.363636	0.600765	0
BIRC3	1	0.59862	0
IRAK2	1	0.59862	0
MAP3K8	1	0.59862	0
TNIP1	1	0.59862	0
FOXC1	1	0.59862	0
GATA2	1	0.59862	0
YY1	1	0.59862	0
FOXL1	1	0.59862	0
MYD88	0.333333	0.607782	0
RHOA	0.363636	0.607781	0
PUM3	0.25	0.607665	0
KRT20	0.384615	0.607313	0
HAT1	0.444444	0.607197	0
SELP	0.2	0.60708	0
SLC19A1	0.5	0.606963	0
LZTFL1	0.571429	0.606729	0
CALCA	0.538462	0.606612	0
SLC2A3	0.333333	0.605333	0
PFKFB3	0.333333	0.605333	0
PGK1	0.333333	0.605333	0
GAPDH	0.333333	0.605333	0
SOD2	0.333333	0.605333	0
FYCO1	0.666667	0.604752	0
LAG3	0.4	0.604289	0
CCR7	0.4	0.604289	0
CD226	0.4	0.604289	0
EOMES	0.4	0.604289	0
DPYD	1	0.604285	0
RORC	0.333333	0.604172	0
CD68	0.0909091	0.602558	0
PRKAA2	0.25	0.601522	0
C5	0.166667	0.600494	0
RELB	0.2	0.599126	0
EGR1	0.333333	0.598102	0
AR	0.481481	0.608666	0
ANG	0.444444	0.606791	0
MB	0.461538	0.60644	0
ATP6AP2	0.555556	0.606324	0
IRF9	0.6	0.606323	0
FGB	0.461538	0.606091	0
SERPINE1	0.181818	0.60516	0
AGER	0.5	0.604928	0
PLA2G1B	0.428571	0.604928	0
NRCAM	0.428571	0.604928	0
SAA2	0.428571	0.604928	0
FGF1	0.428571	0.604928	0
FOXO1	0.428571	0.604928	0
IGHJ6	1	0.604578	0
MRC1	0.428571	0.604562	0
ESR1	0.5	0.603421	0
S100A9	0.333333	0.599862	0
CYP2C19	1	0.597135	0
CYP2C9	1	0.597135	0
CYP3A5	1	0.597135	0
NUDT15	1	0.597135	0
SLCO1B1	1	0.597135	0
TPMT	1	0.597135	0
GNRH1	0	0.450569	0
BDNF	0	0.450569	0
COL1A1	0.428571	0.606385	0
CXCL3	0.4	0.606035	0
SRY	0.333333	0.605919	0
NDST1	0.4	0.605802	0
TMPRSS13	0.4	0.605802	0
INPP5D	0.545455	0.605686	0
AICDA	0.736842	0.60545	0
ARNTL	0.666667	0.605219	0
C1QA	0.2	0.604407	0
ERVK-13	0.2	0.604407	0
PCNA	0.2	0.604407	0
TRIM37	0.636364	0.604172	0
MAVS	1	0.60348	0
SLC9A7	0.125	0.600832	0
FOS	0.5	0.600145	0
PLG	1	0.59662	0
PRSS1	1	0.59662	0
AXL	0.555556	0.607028	0
ELAVL2	0.214286	0.606213	0
F10	0.454545	0.606096	0
NRP1	0.4	0.605744	0
SOX3	0.222222	0.605513	0
CAT	0.714286	0.605163	0
ERVK-6	0.75	0.604219	0
KIR2DL4	0.333333	0.604116	0
ARRB1	0.230769	0.60377	0
RAC2	0.285714	0.602498	0
CDC42	0.285714	0.602498	0
CALR	0.285714	0.602498	0
MMP14	0.285714	0.602498	0
SFTPB	0.1	0.601002	0
SFTPC	0.1	0.601002	0
PIP	0.1	0.601002	0
PSMD1	0.25	0.600397	0
SGTA	0.5	0.599399	0
FGL2	0.5	0.599399	0
PHB	0.5	0.599399	0
CAV1	0.5	0.599399	0
XPO1	0.5	0.599399	0
RPA2	0.5	0.597464	0
POLD4	0.5	0.597464	0
FASLG	0.5	0.597464	0
LIFR	0.5	0.597464	0
IL19	0.5	0.597237	0
HGF	0.25	0.597124	0
VCAM1	0.333333	0.59701	0
UCN3	0.2	0.596897	0
TTF1	0.2	0.596897	0
PLAT	0.2	0.596897	0
NDUFA10	0.2	0.596897	0
NDUFAF5	0.2	0.596897	0
SAMM50	0.2	0.596897	0
LINC-ROR	0.142857	0.596784	0
GGH	0.578947	0.608385	0
ERAP1	0.375	0.607475	0
ERAP2	0.375	0.607475	0
MYC	0.4	0.606949	0
CD177	0.4	0.606852	0
IGKV2D-29	0.4	0.606158	0
GZMK	0.285714	0.605808	0
ADAMTS17	0.222222	0.605457	0
NPPB	0.5	0.605457	0
CA11	0.2	0.605341	0
CLU	0.2	0.605341	0
AGTR2	0.555556	0.605107	0
BRCA1	0.411765	0.604872	0
FNDC5	0.75	0.604758	0
RAB1A	0.75	0.604758	0
TRIB3	0.75	0.604758	0
COLEC10	0.333333	0.603365	0
FCN1	0.333333	0.603365	0
FCN2	0.333333	0.603365	0
MASP1	0.333333	0.603365	0
PPIB	0.142857	0.600369	0
ITGAX	0.222222	0.599223	0
LCN2	0.666667	0.598311	0
C5AR1	0.285714	0.597969	0
PCLAF	0.142857	0.597175	0
MIR16-2	1	0.596721	0
MIR5695	1	0.596721	0
MIR6501	1	0.596721	0
MIR3613	1	0.596721	0
MIR454	1	0.596721	0
MIR627	1	0.596721	0
MIR21	1	0.596721	0
MIR20A	1	0.596721	0
MIR18A	1	0.596721	0
MIR340	1	0.596721	0
MIR17	1	0.596721	0
MIR618	1	0.596721	0
MIR15A	0.428571	0.605168	0
MIR15B	0.428571	0.605168	0
MIR195	0.428571	0.605168	0
MIR422A	0.428571	0.605168	0
ADAR	1	0.604702	0
ELANE	0.666667	0.604585	0
CYP4F3	0.222222	0.604233	0
MIR29A	1	0.604004	0
MIR151A	1	0.604004	0
MIR151B	1	0.604004	0
MIR298	1	0.604004	0
MIR7851	1	0.604004	0
MIR8075	1	0.604004	0
MIR95	1	0.604004	0
MIR382	1	0.604004	0
MIR181C	1	0.604004	0
ZC3HAV1	0.625	0.602957	0
INSRR	1	0.602845	0
ENPP1	1	0.602845	0
KRT6B	1	0.602845	0
IGHV3-9	1	0.602845	0
LOC102723407	1	0.602845	0
IGHV3-23	1	0.602845	0
IGHV1-2	1	0.602845	0
IGHV1-3	1	0.602845	0
IGHV1-8	1	0.602845	0
IKBKG	1	0.60284	0
AANAT	0.666667	0.602266	0
HYAL1	0.5	0.601805	0
MIR130B	0.5	0.601805	0
MIR421	0.5	0.601805	0
TIMP3	0.333333	0.598707	0
CCN2	0.333333	0.598707	0
DPP9	0.5	0.598023	0
CCR2	0.5	0.598023	0
POU2F2	0.333333	0.597681	0
ENG	0.111111	0.596432	0
ACVRL1	0.111111	0.596432	0
SMAD4	0.111111	0.596432	0
CISH	0.166667	0.596093	0
PROM1	0.5	0.542852	1
CD33	0.4	0.606752	0
SIGLEC5	0.4	0.606752	0
SIGLEC14	0.4	0.606752	0
AD5	0.555556	0.604994	0
AHSG	0.375	0.604763	0
MAS1	0.428571	0.604297	0
BRCA2	0.333333	0.60383	0
PTPA	0.428571	0.603599	0
TAS2R10	0.4	0.603367	0
CLUAP1	0.285714	0.60244	0
SPEG	0.285714	0.60244	0
STXBP5	0.285714	0.60244	0
TOMM7	0.285714	0.60244	0
WSB1	0.285714	0.60244	0
RCAN1	0.285714	0.60244	0
RCAN2	0.285714	0.60244	0
SLC19A2	0.181818	0.60244	0
NCAM1	0.666667	0.602437	0
LPA	0.222222	0.602324	0
CCR9	0.5	0.602324	0
XCR1	0.5	0.602324	0
TNFRSF1A	0.5	0.602093	0
GPR84	0.5	0.602093	0
LAP3	0.5	0.602093	0
APP	0.285714	0.598988	0
HNF1B	0.111111	0.598189	0
NTNG1	0.571429	0.598188	0
GZMA	0.5	0.597847	0
NKG7	0.5	0.597847	0
GCLC	0.5	0.597847	0
SLC7A11	0.5	0.597847	0
IL1F10	0.5	0.596483	0
IL36A	0.5	0.596483	0
SLC4A1	0.166667	0.595691	0
CEACAM7	0.25	0.528862	1
KDR	0.428571	0.605875	0
TNNT2	0.333333	0.604591	0
GDF15	0.333333	0.604591	0
CST3	0.333333	0.604591	0
DR1	0.333333	0.604008	0
TNFRSF25	0.333333	0.604008	0
SLC30A8	0.333333	0.604008	0
FOXJ1	0.333333	0.603659	0
ITGAM	0.333333	0.603426	0
DHX58	0.666667	0.603193	0
IL17C	0.6	0.602382	0
MGA	0.222222	0.602267	0
CD80	0.4	0.602151	0
HLA-DQB1	0.714286	0.602035	0
PADI2	0.333333	0.601458	0
PADI4	0.333333	0.601458	0
PADI1	0.333333	0.601458	0
PADI3	0.333333	0.601458	0
PADI6	0.333333	0.601458	0
EPO	0.25	0.598699	0
GAS6	0.25	0.598129	0
TAM	0.25	0.598129	0
PROS1	0.25	0.598129	0
TYRO3	0.25	0.598129	0
MERTK	0.25	0.598129	0
FGF2	0.111111	0.597217	0
C3	0.166667	0.596762	0
FADS1	0.25	0.596762	0
KRT18	0.6	0.604885	0
MIR124-3	0.5	0.604302	0
PPP1R10	0.5	0.604302	0
USP18	0.5	0.604302	0
ASZ1	0.75	0.603602	0
MRGPRD	0.375	0.603486	0
IL20	1	0.60337	0
IL33	1	0.60337	0
IFI16	1	0.60337	0
IL5	0.428571	0.603137	0
MAPT	0.571429	0.60186	0
CTSG	0.857143	0.60186	1
AIRE	0.3	0.601746	0
NAMPT	0.75	0.601746	0
CENPJ	0.3	0.601746	0
PPP1R15A	0.666667	0.601515	0
CHUK	0.75	0.601168	0
SLC5A1	0.2	0.598869	0
ADRB2	0.2	0.598411	0
NR4A1	0.333333	0.598411	0
SOD3	0.25	0.597498	0
MT2A	0.25	0.597498	0
SERPINC1	0.111111	0.5967	0
OR7E10P	0.125	0.596587	0
JUN	0.2	0.595906	0
DEGS1	0.5	0.595565	0
JAK3	0.25	0.594661	0
CCL18	0.5	0.521171	1
TREM2	0.5	0.521171	1
PPIG	0.166667	0.520134	1
PTBP1	0	0.468886	0
NPC1	0.5	0.60343	0
HPN	0.666667	0.602732	0
MIR1307	0.5	0.60243	0
IGHV3-53	1	0.602357	0
OR6N1	0.25	0.601805	0
P2RY14	0.333333	0.601573	0
YWHAQ	0.4	0.601447	0
MIR1202	0.333333	0.601226	0
MEFV	0.375	0.601226	0
HLA-C	0.7	0.601226	0
JPT1	0.285714	0.60088	0
TMEM41B	0.6	0.600752	0
VMP1	0.6	0.600752	0
IL2RB	0.25	0.600649	0
TRIM5	0.666667	0.600649	0
MX2	0.666667	0.600649	0
TRIM21	0.666667	0.600649	0
TRIM22	0.666667	0.600649	0
TRIM34	0.666667	0.600649	0
OXCT1	0.222222	0.597893	0
MIR185	0.6	0.597551	0
CHRNA7	0.6	0.597551	0
OR7E16P	0.222222	0.597095	0
RAC1	0.285714	0.596981	0
DUSP2	0.2	0.596981	0
ENPEP	0.2	0.596639	0
OXT	0.333333	0.596639	0
CD40	0.333333	0.596639	0
ARG1	0.333333	0.596639	0
SELE	0.333333	0.59539	0
IL3RA	0.2	0.594485	0
RSAD2	0.666667	0.594146	0
GTF2F2	0.25	0.59392	0
RAB18	0.25	0.59392	0
TMEM97	0.25	0.59392	0
PDE4DIP	0.25	0.59392	0
FBN1	0.25	0.59392	0
MFGE8	0.25	0.59392	0
TRPV4	1	0.510692	0
TRPV1	1	0.510692	0
CDCP1	0	0.456211	0
CCL28	0	0.456211	0
MIRLET7E	0.666667	0.603957	0
MIR125A	0.666667	0.603957	0
MIR141	0.666667	0.603957	0
DANCR	0.4	0.60256	0
TMEM106B	0.5	0.602211	0
MIR146A	0.25	0.601168	0
PRTN3	0.75	0.601053	0
ZFPM1	0.285714	0.600822	0
UNC93B1	1	0.600822	0
IRAK4	1	0.600822	0
CAMP	0.285714	0.600822	0
RPS6KB1	1	0.600591	0
PMAIP1	0.583333	0.60059	0
ADA2	0.666667	0.60036	0
TMEM64	0.666667	0.60036	0
ENAH	0.333333	0.60036	0
CD3E	1	0.600245	0
TRAF3	1	0.600245	0
VIPR1	1	0.600245	0
NT5E	1	0.600245	0
APOBEC3A	1	0.596123	0
DDC	0.2	0.596009	0
RPS14	0.5	0.595782	0
RPS2	0.5	0.595782	0
RPS3	0.5	0.595782	0
RPS4Y1	0.5	0.595782	0
RPS15	0.5	0.595782	0
ISYNA1	0.2	0.594535	0
SOS1	0.333333	0.594196	0
MUC5AC	1	0.593857	0
CRYGD	1	0.593744	0
RCHY1	1	0.593631	0
STING1	1	0.593631	0
IGKV2-26	0.142857	0.593406	0
LGALS3	1	0.508909	0
LGALS7	1	0.508909	0
LGALS8	1	0.508909	0
SIGLEC8	1	0.508909	0
SIGLEC10	1	0.508909	0
CLEC10A	1	0.508909	0
PIAS2	0.333333	0.602387	0
MOGS	0.666667	0.602154	0
SI	0.666667	0.602154	0
MIR1246	0.666667	0.602038	0
ERVK-20	1	0.601806	0
BTK	0.5	0.601806	0
APCS	0.6	0.600995	0
TMED2	0.5	0.600995	0
CP	0.75	0.600764	0
NKX6-1	0.4	0.600648	0
CCL17	1	0.600648	0
NELFCD	1	0.600417	0
VDR	0.5	0.600417	0
IGKV1D-22	0.5	0.600302	0
KCNJ2	0.333333	0.600186	0
ABCB1	0.5	0.600071	0
IKBKB	0.666667	0.599956	0
DKK3	1	0.59984	0
IRF5	1	0.59984	0
TFRC	1	0.59984	0
LOC100507703	0.25	0.59869	0
SLC1A5	0.333333	0.598231	0
KCNIP3	0.142857	0.596403	0
EIF2S2	0.333333	0.596175	0
F7	0.5	0.596061	0
TPI1	0.5	0.595947	0
GABBR2	0.25	0.595834	0
PALB2	0.333333	0.595493	0
RAD51C	0.333333	0.595493	0
RAD51D	0.333333	0.595493	0
HSP90B2P	0.142857	0.595379	0
TAAR1	0.25	0.594812	0
SNCA	0.4	0.594472	0
PCSK9	0.4	0.594246	0
PON1	0.5	0.594133	0
CDH5	0.5	0.594133	0
NR3C1	0.4	0.594132	0
CDC42BPA	0.5	0.517034	1
TAC1	0.5	0.517034	1
NGLY1	1	0.5092	0
SNX27	0	0.46422	0
PDZK1	0	0.46422	0
SHANK2	0	0.46422	0
TFAP2A	0	0.46422	0
GABARAP	0	0.46422	0
PRKAB1	0	0.452339	0
ENDOU	1	0.442739	0
IGF2R	1	0.601633	0
ROBO3	0.666667	0.601633	0
ECSIT	0.666667	0.601401	0
RAB7A	0.5	0.601285	0
SNAP91	1	0.601169	0
HMGB1	1	0.601169	0
PTX3	0.6	0.600475	0
SLC4A2	1	0.600359	0
RPGR	0.75	0.600244	0
OPN1MW	0.75	0.600244	0
COD2	0.75	0.600244	0
BCL6	1	0.600128	0
SCARB1	0.75	0.599897	0
IGHV3-66	1	0.599551	0
IGHG3	1	0.599551	0
IGHA1	1	0.599551	0
ZIC3	0.4	0.599551	0
NEU1	1	0.599551	0
SNAR-E	1	0.599436	0
VPS39	1	0.599436	0
STX17	1	0.599436	0
SNAP29	1	0.599436	0
VAMP8	1	0.599436	0
H6PD	0.4	0.599436	0
OSM	1	0.599436	0
HLA-E	1	0.599436	0
KLRD1	1	0.599436	0
HAMP	0.666667	0.597255	0
AK2	0.25	0.597027	0
CKAP4	0.5	0.59657	0
LGALS9	0.5	0.59657	0
GPHA2	1	0.595772	0
HHEX	0.5	0.595431	0
MET	0.5	0.595431	0
SCNN1A	0.5	0.595317	0
IGFBP1	0.333333	0.595204	0
USP13	0.166667	0.59509	0
TMPRSS9	0.5	0.594636	0
KIR2DS4	0.333333	0.594523	0
SREBF2	0.333333	0.593844	0
SESN1	0.333333	0.593844	0
IL7R	1	0.593279	0
PON2	0.25	0.592941	0
HPS5	0.25	0.592941	0
KPNA2	1	0.592828	0
CX3CL1	0.166667	0.592715	0
SUGP1	0.25	0.523943	1
SRSF1	0.25	0.523943	1
RNPS1	0.25	0.523943	1
CIITA	0	0.434506	0
MIR8066	0	0.4131	0
MARCHF8	0	0.4131	0
MIR3611	0	0.4131	0
MIR5197	0	0.4131	0
MIR1468	0	0.4131	0
YWHAE	0	0.411524	0
YWHAZ	0	0.411524	0
SOX9	0.666667	0.601228	0
WASHC1	0.666667	0.601228	0
COTL1	1	0.601112	0
CD9	0.666667	0.600996	0
KIR3DL2	0.6	0.599839	0
CHRNA4	0.75	0.599608	0
KIT	0.7	0.599493	0
HBE1	0.4	0.599493	0
AMH	0.4	0.599493	0
MARK3	1	0.599492	0
NXF1	0.666667	0.599378	0
NXT1	0.666667	0.599378	0
PREP	0.5	0.599378	0
DMD	0.4	0.599378	0
BLNK	0.6	0.599147	0
MIR214	1	0.599032	0
MIR98	1	0.599032	0
MIR32	1	0.599032	0
GNLY	1	0.599032	0
CD160	1	0.599032	0
IRF8	0.5	0.594801	0
TGFB2	1	0.594801	0
NLGN1	1	0.594801	0
CHRNA9	1	0.594801	0
FANCB	1	0.594784	0
GBA	0.2	0.594347	0
APC	1	0.593894	0
TRNT1	0.5	0.593103	0
ANXA5	0.25	0.59299	0
CDK4	0.5	0.592764	0
CDK6	0.5	0.592764	0
TLR5	0.333333	0.592652	0
IFNAR1	0.333333	0.592539	0
CH25H	0.5	0.592539	0
CSF1	0.666667	0.592539	0
NLRP12	0.5	0.592426	0
GRIN2B	0.5	0.592201	0
KHNYN	1	0.592201	0
TRIM25	1	0.592201	0
HTN3	0.333333	0.592201	0
HDGFL2	0.333333	0.592201	0
HDGFL3	0.333333	0.592201	0
GFAP	0.25	0.592201	0
MAF	1	0.592201	0
TOMM70	0.333333	0.515772	1
ITPR3	0.333333	0.515772	1
IFNLR1	0.666667	0.60036	0
CD46	0.666667	0.59955	0
NDUFB9	0.666667	0.59955	0
MBL3P	1	0.599089	0
UPP1	0.5	0.599089	0
GNAI1	0.666667	0.598858	0
TJP1	0.5	0.598743	0
TRBV20OR9-2	1	0.598628	0
WAS	0.5	0.598628	0
RIT1	1	0.598628	0
BMPR2	1	0.598628	0
CFC1	1	0.598628	0
FUZ	0.75	0.596334	0
F12	1	0.594853	0
GCG	1	0.594739	0
GP5	0.333333	0.594739	0
HBB	1	0.594626	0
VCAN	0.333333	0.594285	0
MCAM	0.25	0.594285	0
COPD	0.25	0.594058	0
FGF21	0.25	0.593605	0
CARF	0.5	0.592814	0
EEF1A1	0.5	0.59225	0
TRIM56	0.25	0.59225	0
TDG	1	0.592137	0
CEACAM3	0.333333	0.592137	0
ACAT1	0.5	0.592137	0
RNASE2	0.333333	0.592025	0
EDN1	0.333333	0.592025	0
NF1	0.25	0.591912	0
NRP2	1	0.591912	0
GSN	0.5	0.591912	0
NUP98	1	0.5918	0
RAE1	1	0.5918	0
ATG5	1	0.5918	0
BECN1	1	0.5918	0
MAP1LC3A	1	0.5918	0
FKBP1AP4	1	0.5918	0
CEP250	1	0.5918	0
NR1I3	0.333333	0.5918	0
TAT	0.333333	0.519611	1
CD47	0.25	0.517281	1
APOBEC3B	0.5	0.506927	1
DHODH	1	0.506844	0
ADD1	0	0.463836	0
NLRC5	0	0.432253	0
MIR10B	0	0.430284	0
MIR96	0	0.430284	0
ITIH4	0	0.416378	0
SIX1	0.666667	0.600187	0
BACE2	1	0.599955	0
FCGR2B	1	0.599955	0
DEFA5	1	0.599955	0
APEX2	0.666667	0.598685	0
CDKN3	0.666667	0.598685	0
GUK1	1	0.598224	0
GK	1	0.598224	0
TWIST1	0.666667	0.598224	0
CS	1	0.598224	0
FASTK	0.666667	0.598224	0
IVNS1ABP	0.666667	0.598224	0
RPP30	1	0.598134	0
MIR7-3HG	0.5	0.595019	0
SEPTIN7	0.333333	0.594223	0
MGAT1	1	0.593996	0
ENOX2	1	0.593996	0
PVR	0.5	0.593203	0
HLA-DPB1	1	0.592864	0
BAAT	1	0.592864	0
KCTD1	1	0.592751	0
PARP9	1	0.592627	0
PSME3	1	0.592299	0
CTBP1	1	0.592187	0
MBP	1	0.592187	0
NODAL	1	0.592187	0
CHN2	1	0.592187	0
MIR1207	0.5	0.591736	0
PDAP1	0.333333	0.591736	0
KRAS	0.5	0.591623	0
ITPA	1	0.591511	0
DHX16	1	0.591511	0
IGSF21	0.5	0.591398	0
SLC44A1	0.5	0.591398	0
SLC44A2	0.5	0.591398	0
UBE2L6	1	0.591398	0
MAFB	1	0.591398	0
FLT3	0.5	0.591398	0
KLRC2	1	0.591398	0
TMEM72	1	0.591398	0
TGFBI	0.5	0.591398	0
VIP	0.333333	0.591398	0
IGHV3-69-1	0	0.46272	0
MIR197	0	0.431425	0
G3BP1	0	0.4157	0
GLUL	0	0.41158	0
LNPEP	0	0.40447	0
CPQ	0	0.40447	0
TARDBP	0	0.399028	0
FUS	0	0.399028	0
HNRNPA2B1	0	0.399028	0
JUNB	1	0.59782	0
PAND1	1	0.59782	0
DAPK3	1	0.59782	0
CD63	1	0.59782	0
HOXB5	1	0.59782	0
IGLV3-1	1	0.59782	0
ERVK-25	1	0.59782	0
CD79A	1	0.59782	0
PRNT	1	0.59782	0
RAPGEF5	1	0.59782	0
EZH2	1	0.593594	0
IFNE	0.5	0.592801	0
IL4I1	0.5	0.592575	0
EIF4A2	1	0.592462	0
GRAP2	0.5	0.591222	0
ARL2BP	0.5	0.591109	0
MPP5	1	0.591109	0
GC	0.5	0.591109	0
PDXK	0.5	0.591109	0
PER2	0.5	0.590997	0
VTRNA1-1	1	0.590997	0
POR	0.5	0.590997	0
SYNM	0.5	0.590997	0
AP2M1	1	0.590997	0
PAX5	0.5	0.590997	0
NPM1	0.5	0.590997	0
CNTN5	1	0.590997	0
FAM3B	1	0.590997	0
BANK1	1	0.590904	0
PGR	1	0.513714	0
NBN	1	0.513714	0
MYO1G	0.5	0.507838	1
SMARCB1	0	0.429232	0
MARK1	0	0.414802	0
APOB	0	0.407624	0
CD74	0	0.406612	0
OPRM1	0	0.0015324	0
TPCN2	1	0.590596	0
THBS1	1	0.590596	0
SLC35G1	1	0.590596	0
SLAMF1	1	0.590596	0
SAA1	1	0.590596	0
PUDP	1	0.590596	0
RNANC	1	0.590596	0
NIBAN2	1	0.590596	0
NPR2	1	0.590596	0
NAPSA	1	0.590596	0
ARPC1B	1	0.590596	0
ADM	1	0.590596	0
RRAD	1	0.590596	0
ATXN2L	1	0.590596	0
RBMS3	1	0.590596	0
TSC22D3	1	0.590596	0
STRAP	1	0.590596	0
LILRB1	1	0.590596	0
PLXNA2	1	0.590596	0
RP2	1	0.590596	0
BCR	1	0.590596	0
ADIPOQ	1	0.590596	0
CXADRP1	1	0.590596	0
SKI	1	0.590596	0
GSTT1	1	0.590596	0
NFASC	1	0.590596	0
ASPM	1	0.590596	0
TTLL5	1	0.590596	0
ABL1	1	0.590596	0
BCAR1	1	0.590596	0
RBMY2DP	0	0.428883	0
STAC3	0	0.411383	0
ACSL1	0	0.401749	0
CTD	0	0.401023	0
GSS	0	0.397889	0
MACC1	0	0.000766201	0
S100A4	0	0.000766201	0
GP6
CAP1
KLF10
KDM1A
ACTA1
SMC2
TOP3B
FCGR1A
GNAL
PARP14

## Sheet: legend backup
	Intersection ratio	entropy centrality
ACE2	0.448669	1
IL6	0.372981	0.800201
TNF	0.379781	0.770001
TMPRSS2	0.459829	0.760884
IL1A	0.359116	0.708177
IFNG	0.43125	0.694914
CRP	0.337995	0.691073
CXCL8	0.393939	0.691051
ACE	0.377301	0.686021
CD4	0.466942	0.680076
CCL2	0.40625	0.676069
CD8A	0.469194	0.669463
IL17A	0.269231	0.667706
IL10	0.389313	0.659724
NFKB1	0.464789	0.65855
IL1B	0.214286	0.656104
STAT3	0.354167	0.651183
FURIN	0.565217	0.652012
INS	0.238532	0.65045
DPP4	0.382022	0.649763
CTSL	0.349398	0.646628
IFNA1	0.474576	0.645241
EGFR	0.410714	0.645144
IL4	0.275862	0.643583
CCR1	0.461538	0.639357
CTSB	0.395833	0.641673
ICAM1	0.5	0.640211
ANGPT2	0.262626	0.640142
CXCL10	0.568966	0.639056
TLR7	0.482759	0.637999
CCL3	0.481481	0.637085
AGT	0.310345	0.639431
F2	0.263158	0.638654
OAS1	0.714286	0.634786
MX1	0.541667	0.634292
OAS2	0.666667	0.631967
CCL5	0.555556	0.632287
BSG	0.38961	0.634275
IFITM3	0.538462	0.633012
CD274	0.611111	0.628907
S100A8	0.625	0.628416
ANGPT1	0.255556	0.631845
ANGPT4	0.255556	0.631845
ANGPTL3	0.255556	0.631845
IL2	0.433333	0.633367
OAS3	0.666667	0.62952
GPT	0.226415	0.631153
CCL8	0.428571	0.62035
SLC17A5	0.172414	0.631304
ALB	0.277778	0.628599
TLR9	0.5	0.62829
IFIT1	0.75	0.628063
IL1RN	0.625	0.625703
NLRP3	0.259259	0.632352
HIF1A	0.45	0.62895
IFITM1	0.636364	0.627077
STAT1	0.435897	0.627001
SH2D3A	0.55	0.628498
ADAM17	0.367347	0.627045
APOE	0.47619	0.626205
IL7	0.292683	0.628274
PARP1	0.428571	0.625606
BCL2A1	0.555556	0.623716
VEGFA	0.178571	0.622521
AGTR1	0.366667	0.625051
MAPK8	0.545455	0.624675
SPP1	0.666667	0.622094
NEAT1	0.5	0.623102
CXCL9	0.625	0.625902
IFITM2	0.6	0.622936
FPR1	0.5	0.617756
IFIT3	0.75	0.620703
IFI44	0.75	0.620703
IFI44L	0.75	0.620703
SPECC1	0.391304	0.623279
TGFB1	0.391304	0.62208
MAPK1	0.6	0.621549
TLR3	0.6875	0.620957
CCL4	0.4	0.620457
ITGB3	0.2	0.620277
H3-3B	1	0.612324
SAT1	1	0.612324
KLF6	1	0.612324
FABP4	1	0.612324
APOC1	1	0.612324
C1QB	1	0.612324
MALAT1	1	0.612324
TEC	1	0.612324
RPL17	1	0.612324
PRL	1	0.612324
TGM2	1	0.612324
IFI27	1	0.612324
IFI6	1	0.612324
OASL	1	0.612324
IFI30	1	0.612324
PLSCR1	1	0.612324
EPSTI1	1	0.612324
TYMP	1	0.612324
TP53	0.411765	0.623044
CASP3	0.5	0.621688
JAK2	0.333333	0.6227
CASP8	0.4	0.62164
TNNI3	0.15	0.622431
AHR	0.241379	0.621591
TLR4	0.297297	0.621469
REN	0.364865	0.620048
RELA	0.5	0.619331
IL22	0.130435	0.621903
PTGS2	0.5	0.615451
HDAC2	0.416667	0.618228
ANPEP	0.392857	0.617579
SLC6A20	0.285714	0.617409
PTPRC	0.263158	0.617293
CMPK1	0.148148	0.619861
FOXP3	0.347826	0.617011
IRF7	0.588235	0.616648
IRF3	0.736842	0.616413
IL1R1	0.322581	0.617789
AKT1	0.5	0.617777
CASP1	0.153846	0.617534
ABO	0.581395	0.616243
CYP3A4	0.142857	0.61519
G6PD	0.304348	0.614534
ERG	0.321429	0.618276
PRKCB	0.666667	0.616485
IFIH1	0.409091	0.616373
IL13	0.5	0.616017
HMOX1	0.35	0.615787
CXCL11	0.5	0.615201
TLR2	0.2	0.616307
CSF2	0.52381	0.613739
IL23A	0.347826	0.615096
BCL2L1	0.333333	0.615093
IL18	0.55	0.613662
TBX21	0.4	0.612509
ISG15	0.705882	0.614916
KNG1	0.333333	0.614453
KLK4	0.181818	0.614216
MBL2	0.266667	0.612091
PPARG	0.428571	0.608621
AAK1	0.166667	0.614874
IFNA2	0.545455	0.61487
IL6R	0.545455	0.614373
RENBP	0.275862	0.613455
MAP2K7	0.538462	0.612394
IFNB1	0.666667	0.614109
ADAM10	0.533333	0.612933
CXCL2	0.5	0.612699
MASP2	0.227273	0.611996
PDCD1	0.666667	0.611527
TYK2	0.285714	0.60723
MME	0.294118	0.61571
MAPK14	0.714286	0.614293
COX2	0.227273	0.613939
TLR8	0.352941	0.613588
DDX58	0.642857	0.613584
STAT2	0.5	0.606368
SERPINB1	0.4	0.613652
CCR5	0.35	0.612946
HLA-A	0.769231	0.611872
CD38	0.555556	0.61025
CD40LG	0.363636	0.606427
SOCS3	0.285714	0.60413
CXCR3	0.375	0.612069
GZMB	0.666667	0.61148
MTOR	0.608696	0.611123
TGFA	0.375	0.610779
NFKBIA	0.625	0.61054
NOS3	0.333333	0.608219
MMP9	0.333333	0.614371
VTN	0.72	0.61388
BCHE	0.25	0.611727
TF	0.25	0.611727
CSF3	0.384615	0.611223
TNFAIP3	0.75	0.609145
IL2RA	0.391304	0.605445
BCL2	0.5	0.605209
ITGAV	0.333333	0.605103
ITGA6	0.333333	0.605103
ITGB7	0.333333	0.605103
ITGA2B	0.333333	0.605103
ITGA5	0.333333	0.605103
ITGA9	0.333333	0.605103
ITGA4	0.333333	0.605103
ITGAE	0.333333	0.605103
ITGA8	0.333333	0.605103
CREBBP	0.333333	0.605103
CEBPA	0.333333	0.605103
ATF3	0.333333	0.605103
GATA6	0.333333	0.605103
TCF12	0.333333	0.605103
TBK1	0.666667	0.610731
HLA-DRB1	0.666667	0.609676
COLEC11	0.25	0.609445
APOA1	0.333333	0.609445
HLA-B	0.722222	0.609436
CYP2D6	0.285714	0.609433
FCN3	0.4	0.612794
BATF	0.117647	0.612681
IRF4	0.117647	0.612681
BACH2	0.117647	0.612681
SIRT1	0.363636	0.612207
PPIA	0.416667	0.610089
MIR361	1	0.609492
NOS2	0.4	0.609274
JAK1	0.357143	0.608689
TMPRSS11A	0.333333	0.605092
PPP1CA	0.666667	0.604981
CXCR1	0.4	0.608169
CXCR2	0.4	0.608169
CCL7	0.375	0.603317
CFTR	0.318182	0.610687
F3	0.4	0.609632
CCL20	0.333333	0.609258
MAPK3	0.6	0.604406
KDM5B	0.5	0.611104
CD14	0.3	0.609694
CGAS	0.375	0.60946
FN1	0.4	0.609226
APOL1	0.243902	0.609225
NFKB2	0.272727	0.607591
IFNL3	1	0.607118
IL15	0.4	0.601938
HFM1	0.833333	0.609381
IFN1@	0.6	0.60917
VWF	0.333333	0.608704
CXCR6	0.545455	0.608585
IL37	0.166667	0.608002
FCGR3A	0.368421	0.607652
CD69	0.4	0.606953
MPO	0.571429	0.606952
DNAH7	0.272727	0.60658
IFNAR2	0.363636	0.60199
ATF4	0.333333	0.609116
IFNL1	0.5625	0.608531
CD34	0.3	0.608294
SERPINA1	0.4	0.608061
IRAK3	0.333333	0.606547
UGT1A1	0.4	0.598742
AZU1	0.625	0.610118
HSPA5	0.272727	0.609626
PRKCA	0.6	0.608358
MAS1L	0.454545	0.608243
ADAMTS13	0.375	0.607892
CXCL1	0.5	0.607658
TMPRSS11D	0.5	0.607658
TMPRSS4	0.6	0.607424
CXCR4	0.333333	0.606375
IFIT2	0.666667	0.60591
S100A12	0.75	0.605678
TNFSF14	0.5	0.605446
WAPL	0.0909091	0.603251
STAT5A	1	0.601528
HSP90AA1	0.5	0.59942
VKORC1	0.5	0.59834
NFE2L2	0.416667	0.610066
CXCL5	0.666667	0.608187
CD19	0.285714	0.607602
KLRC1	0.666667	0.607133
IDO1	0.25	0.606087
GATA3	0.333333	0.605272
SOCS1	0.25	0.605271
HAVCR2	0.571429	0.604694
BTLA	0.571429	0.604694
TIGIT	0.571429	0.604694
MMP12	0.272727	0.604578
SLC6A19	0.2	0.60304
ERBB2	0.363636	0.600765
BIRC3	1	0.59862
IRAK2	1	0.59862
MAP3K8	1	0.59862
TNIP1	1	0.59862
FOXC1	1	0.59862
GATA2	1	0.59862
YY1	1	0.59862
FOXL1	1	0.59862
MYD88	0.333333	0.607782
RHOA	0.363636	0.607781
PUM3	0.25	0.607665
KRT20	0.384615	0.607313
HAT1	0.444444	0.607197
SELP	0.2	0.60708
SLC19A1	0.5	0.606963
LZTFL1	0.571429	0.606729
CALCA	0.538462	0.606612
SLC2A3	0.333333	0.605333
PFKFB3	0.333333	0.605333
PGK1	0.333333	0.605333
GAPDH	0.333333	0.605333
SOD2	0.333333	0.605333
FYCO1	0.666667	0.604752
LAG3	0.4	0.604289
CCR7	0.4	0.604289
CD226	0.4	0.604289
EOMES	0.4	0.604289
DPYD	1	0.604285
RORC	0.333333	0.604172
CD68	0.0909091	0.602558
PRKAA2	0.25	0.601522
C5	0.166667	0.600494
RELB	0.2	0.599126
EGR1	0.333333	0.598102
AR	0.481481	0.608666
ANG	0.444444	0.606791
MB	0.461538	0.60644
ATP6AP2	0.555556	0.606324
IRF9	0.6	0.606323
FGB	0.461538	0.606091
SERPINE1	0.181818	0.60516
AGER	0.5	0.604928
PLA2G1B	0.428571	0.604928
NRCAM	0.428571	0.604928
SAA2	0.428571	0.604928
FGF1	0.428571	0.604928
FOXO1	0.428571	0.604928
IGHJ6	1	0.604578
MRC1	0.428571	0.604562
ESR1	0.5	0.603421
S100A9	0.333333	0.599862
CYP2C19	1	0.597135
CYP2C9	1	0.597135
CYP3A5	1	0.597135
NUDT15	1	0.597135
SLCO1B1	1	0.597135
TPMT	1	0.597135
GNRH1	0	0.450569
BDNF	0	0.450569
COL1A1	0.428571	0.606385
CXCL3	0.4	0.606035
SRY	0.333333	0.605919
NDST1	0.4	0.605802
TMPRSS13	0.4	0.605802
INPP5D	0.545455	0.605686
AICDA	0.736842	0.60545
ARNTL	0.666667	0.605219
C1QA	0.2	0.604407
ERVK-13	0.2	0.604407
PCNA	0.2	0.604407
TRIM37	0.636364	0.604172
MAVS	1	0.60348
SLC9A7	0.125	0.600832
FOS	0.5	0.600145
PLG	1	0.59662
PRSS1	1	0.59662
AXL	0.555556	0.607028
ELAVL2	0.214286	0.606213
F10	0.454545	0.606096
NRP1	0.4	0.605744
SOX3	0.222222	0.605513
CAT	0.714286	0.605163
ERVK-6	0.75	0.604219
KIR2DL4	0.333333	0.604116
ARRB1	0.230769	0.60377
RAC2	0.285714	0.602498
CDC42	0.285714	0.602498
CALR	0.285714	0.602498
MMP14	0.285714	0.602498
SFTPB	0.1	0.601002
SFTPC	0.1	0.601002
PIP	0.1	0.601002
PSMD1	0.25	0.600397
SGTA	0.5	0.599399
FGL2	0.5	0.599399
PHB	0.5	0.599399
CAV1	0.5	0.599399
XPO1	0.5	0.599399
RPA2	0.5	0.597464
POLD4	0.5	0.597464
FASLG	0.5	0.597464
LIFR	0.5	0.597464
IL19	0.5	0.597237
HGF	0.25	0.597124
VCAM1	0.333333	0.59701
UCN3	0.2	0.596897
TTF1	0.2	0.596897
PLAT	0.2	0.596897
NDUFA10	0.2	0.596897
NDUFAF5	0.2	0.596897
SAMM50	0.2	0.596897
LINC-ROR	0.142857	0.596784
GGH	0.578947	0.608385
ERAP1	0.375	0.607475
ERAP2	0.375	0.607475
MYC	0.4	0.606949
CD177	0.4	0.606852
IGKV2D-29	0.4	0.606158
GZMK	0.285714	0.605808
ADAMTS17	0.222222	0.605457
NPPB	0.5	0.605457
CA11	0.2	0.605341
CLU	0.2	0.605341
AGTR2	0.555556	0.605107
BRCA1	0.411765	0.604872
FNDC5	0.75	0.604758
RAB1A	0.75	0.604758
TRIB3	0.75	0.604758
COLEC10	0.333333	0.603365
FCN1	0.333333	0.603365
FCN2	0.333333	0.603365
MASP1	0.333333	0.603365
PPIB	0.142857	0.600369
ITGAX	0.222222	0.599223
LCN2	0.666667	0.598311
C5AR1	0.285714	0.597969
PCLAF	0.142857	0.597175
MIR16-2	1	0.596721
MIR5695	1	0.596721
MIR6501	1	0.596721
MIR3613	1	0.596721
MIR454	1	0.596721
MIR627	1	0.596721
MIR21	1	0.596721
MIR20A	1	0.596721
MIR18A	1	0.596721
MIR340	1	0.596721
MIR17	1	0.596721
MIR618	1	0.596721
MIR15A	0.428571	0.605168
MIR15B	0.428571	0.605168
MIR195	0.428571	0.605168
MIR422A	0.428571	0.605168
ADAR	1	0.604702
ELANE	0.666667	0.604585
CYP4F3	0.222222	0.604233
MIR29A	1	0.604004
MIR151A	1	0.604004
MIR151B	1	0.604004
MIR298	1	0.604004
MIR7851	1	0.604004
MIR8075	1	0.604004
MIR95	1	0.604004
MIR382	1	0.604004
MIR181C	1	0.604004
ZC3HAV1	0.625	0.602957
INSRR	1	0.602845
ENPP1	1	0.602845
KRT6B	1	0.602845
IGHV3-9	1	0.602845
LOC102723407	1	0.602845
IGHV3-23	1	0.602845
IGHV1-2	1	0.602845
IGHV1-3	1	0.602845
IGHV1-8	1	0.602845
IKBKG	1	0.60284
AANAT	0.666667	0.602266
HYAL1	0.5	0.601805
MIR130B	0.5	0.601805
MIR421	0.5	0.601805
TIMP3	0.333333	0.598707
CCN2	0.333333	0.598707
DPP9	0.5	0.598023
CCR2	0.5	0.598023
POU2F2	0.333333	0.597681
ENG	0.111111	0.596432
ACVRL1	0.111111	0.596432
SMAD4	0.111111	0.596432
CISH	0.166667	0.596093
PROM1	0.5	0.542852
CD33	0.4	0.606752
SIGLEC5	0.4	0.606752
SIGLEC14	0.4	0.606752
AD5	0.555556	0.604994
AHSG	0.375	0.604763
MAS1	0.428571	0.604297
BRCA2	0.333333	0.60383
PTPA	0.428571	0.603599
TAS2R10	0.4	0.603367
CLUAP1	0.285714	0.60244
SPEG	0.285714	0.60244
STXBP5	0.285714	0.60244
TOMM7	0.285714	0.60244
WSB1	0.285714	0.60244
RCAN1	0.285714	0.60244
RCAN2	0.285714	0.60244
SLC19A2	0.181818	0.60244
NCAM1	0.666667	0.602437
LPA	0.222222	0.602324
CCR9	0.5	0.602324
XCR1	0.5	0.602324
TNFRSF1A	0.5	0.602093
GPR84	0.5	0.602093
LAP3	0.5	0.602093
APP	0.285714	0.598988
HNF1B	0.111111	0.598189
NTNG1	0.571429	0.598188
GZMA	0.5	0.597847
NKG7	0.5	0.597847
GCLC	0.5	0.597847
SLC7A11	0.5	0.597847
IL1F10	0.5	0.596483
IL36A	0.5	0.596483
SLC4A1	0.166667	0.595691
CEACAM7	0.25	0.528862
KDR	0.428571	0.605875
TNNT2	0.333333	0.604591
GDF15	0.333333	0.604591
CST3	0.333333	0.604591
DR1	0.333333	0.604008
TNFRSF25	0.333333	0.604008
SLC30A8	0.333333	0.604008
FOXJ1	0.333333	0.603659
ITGAM	0.333333	0.603426
DHX58	0.666667	0.603193
IL17C	0.6	0.602382
MGA	0.222222	0.602267
CD80	0.4	0.602151
HLA-DQB1	0.714286	0.602035
PADI2	0.333333	0.601458
PADI4	0.333333	0.601458
PADI1	0.333333	0.601458
PADI3	0.333333	0.601458
PADI6	0.333333	0.601458
EPO	0.25	0.598699
GAS6	0.25	0.598129
TAM	0.25	0.598129
PROS1	0.25	0.598129
TYRO3	0.25	0.598129
MERTK	0.25	0.598129
FGF2	0.111111	0.597217
C3	0.166667	0.596762
FADS1	0.25	0.596762
KRT18	0.6	0.604885
MIR124-3	0.5	0.604302
PPP1R10	0.5	0.604302
USP18	0.5	0.604302
ASZ1	0.75	0.603602
MRGPRD	0.375	0.603486
IL20	1	0.60337
IL33	1	0.60337
IFI16	1	0.60337
IL5	0.428571	0.603137
MAPT	0.571429	0.60186
CTSG	0.857143	0.60186
AIRE	0.3	0.601746
NAMPT	0.75	0.601746
CENPJ	0.3	0.601746
PPP1R15A	0.666667	0.601515
CHUK	0.75	0.601168
SLC5A1	0.2	0.598869
ADRB2	0.2	0.598411
NR4A1	0.333333	0.598411
SOD3	0.25	0.597498
MT2A	0.25	0.597498
SERPINC1	0.111111	0.5967
OR7E10P	0.125	0.596587
JUN	0.2	0.595906
DEGS1	0.5	0.595565
JAK3	0.25	0.594661
CCL18	0.5	0.521171
TREM2	0.5	0.521171
PPIG	0.166667	0.520134
PTBP1	0	0.468886
NPC1	0.5	0.60343
HPN	0.666667	0.602732
MIR1307	0.5	0.60243
IGHV3-53	1	0.602357
OR6N1	0.25	0.601805
P2RY14	0.333333	0.601573
YWHAQ	0.4	0.601447
MIR1202	0.333333	0.601226
MEFV	0.375	0.601226
HLA-C	0.7	0.601226
JPT1	0.285714	0.60088
TMEM41B	0.6	0.600752
VMP1	0.6	0.600752
IL2RB	0.25	0.600649
TRIM5	0.666667	0.600649
MX2	0.666667	0.600649
TRIM21	0.666667	0.600649
TRIM22	0.666667	0.600649
TRIM34	0.666667	0.600649
OXCT1	0.222222	0.597893
MIR185	0.6	0.597551
CHRNA7	0.6	0.597551
OR7E16P	0.222222	0.597095
RAC1	0.285714	0.596981
DUSP2	0.2	0.596981
ENPEP	0.2	0.596639
OXT	0.333333	0.596639
CD40	0.333333	0.596639
ARG1	0.333333	0.596639
SELE	0.333333	0.59539
IL3RA	0.2	0.594485
RSAD2	0.666667	0.594146
GTF2F2	0.25	0.59392
RAB18	0.25	0.59392
TMEM97	0.25	0.59392
PDE4DIP	0.25	0.59392
FBN1	0.25	0.59392
MFGE8	0.25	0.59392
TRPV4	1	0.510692
TRPV1	1	0.510692
CDCP1	0	0.456211
CCL28	0	0.456211
MIRLET7E	0.666667	0.603957
MIR125A	0.666667	0.603957
MIR141	0.666667	0.603957
DANCR	0.4	0.60256
TMEM106B	0.5	0.602211
MIR146A	0.25	0.601168
PRTN3	0.75	0.601053
ZFPM1	0.285714	0.600822
UNC93B1	1	0.600822
IRAK4	1	0.600822
CAMP	0.285714	0.600822
RPS6KB1	1	0.600591
PMAIP1	0.583333	0.60059
ADA2	0.666667	0.60036
TMEM64	0.666667	0.60036
ENAH	0.333333	0.60036
CD3E	1	0.600245
TRAF3	1	0.600245
VIPR1	1	0.600245
NT5E	1	0.600245
APOBEC3A	1	0.596123
DDC	0.2	0.596009
RPS14	0.5	0.595782
RPS2	0.5	0.595782
RPS3	0.5	0.595782
RPS4Y1	0.5	0.595782
RPS15	0.5	0.595782
ISYNA1	0.2	0.594535
SOS1	0.333333	0.594196
MUC5AC	1	0.593857
CRYGD	1	0.593744
RCHY1	1	0.593631
STING1	1	0.593631
IGKV2-26	0.142857	0.593406
LGALS3	1	0.508909
LGALS7	1	0.508909
LGALS8	1	0.508909
SIGLEC8	1	0.508909
SIGLEC10	1	0.508909
CLEC10A	1	0.508909
PIAS2	0.333333	0.602387
MOGS	0.666667	0.602154
SI	0.666667	0.602154
MIR1246	0.666667	0.602038
ERVK-20	1	0.601806
BTK	0.5	0.601806
APCS	0.6	0.600995
TMED2	0.5	0.600995
CP	0.75	0.600764
NKX6-1	0.4	0.600648
CCL17	1	0.600648
NELFCD	1	0.600417
VDR	0.5	0.600417
IGKV1D-22	0.5	0.600302
KCNJ2	0.333333	0.600186
ABCB1	0.5	0.600071
IKBKB	0.666667	0.599956
DKK3	1	0.59984
IRF5	1	0.59984
TFRC	1	0.59984
LOC100507703	0.25	0.59869
SLC1A5	0.333333	0.598231
KCNIP3	0.142857	0.596403
EIF2S2	0.333333	0.596175
F7	0.5	0.596061
TPI1	0.5	0.595947
GABBR2	0.25	0.595834
PALB2	0.333333	0.595493
RAD51C	0.333333	0.595493
RAD51D	0.333333	0.595493
HSP90B2P	0.142857	0.595379
TAAR1	0.25	0.594812
SNCA	0.4	0.594472
PCSK9	0.4	0.594246
PON1	0.5	0.594133
CDH5	0.5	0.594133
NR3C1	0.4	0.594132
CDC42BPA	0.5	0.517034
TAC1	0.5	0.517034
NGLY1	1	0.5092
SNX27	0	0.46422
PDZK1	0	0.46422
SHANK2	0	0.46422
TFAP2A	0	0.46422
GABARAP	0	0.46422
PRKAB1	0	0.452339
ENDOU	1	0.442739
IGF2R	1	0.601633
ROBO3	0.666667	0.601633
ECSIT	0.666667	0.601401
RAB7A	0.5	0.601285
SNAP91	1	0.601169
HMGB1	1	0.601169
PTX3	0.6	0.600475
SLC4A2	1	0.600359
RPGR	0.75	0.600244
OPN1MW	0.75	0.600244
COD2	0.75	0.600244
BCL6	1	0.600128
SCARB1	0.75	0.599897
IGHV3-66	1	0.599551
IGHG3	1	0.599551
IGHA1	1	0.599551
ZIC3	0.4	0.599551
NEU1	1	0.599551
SNAR-E	1	0.599436
VPS39	1	0.599436
STX17	1	0.599436
SNAP29	1	0.599436
VAMP8	1	0.599436
H6PD	0.4	0.599436
OSM	1	0.599436
HLA-E	1	0.599436
KLRD1	1	0.599436
HAMP	0.666667	0.597255
AK2	0.25	0.597027
CKAP4	0.5	0.59657
LGALS9	0.5	0.59657
GPHA2	1	0.595772
HHEX	0.5	0.595431
MET	0.5	0.595431
SCNN1A	0.5	0.595317
IGFBP1	0.333333	0.595204
USP13	0.166667	0.59509
TMPRSS9	0.5	0.594636
KIR2DS4	0.333333	0.594523
SREBF2	0.333333	0.593844
SESN1	0.333333	0.593844
IL7R	1	0.593279
PON2	0.25	0.592941
HPS5	0.25	0.592941
KPNA2	1	0.592828
CX3CL1	0.166667	0.592715
SUGP1	0.25	0.523943
SRSF1	0.25	0.523943
RNPS1	0.25	0.523943
CIITA	0	0.434506
MIR8066	0	0.4131
MARCHF8	0	0.4131
MIR3611	0	0.4131
MIR5197	0	0.4131
MIR1468	0	0.4131
YWHAE	0	0.411524
YWHAZ	0	0.411524
SOX9	0.666667	0.601228
WASHC1	0.666667	0.601228
COTL1	1	0.601112
CD9	0.666667	0.600996
KIR3DL2	0.6	0.599839
CHRNA4	0.75	0.599608
KIT	0.7	0.599493
HBE1	0.4	0.599493
AMH	0.4	0.599493
MARK3	1	0.599492
NXF1	0.666667	0.599378
NXT1	0.666667	0.599378
PREP	0.5	0.599378
DMD	0.4	0.599378
BLNK	0.6	0.599147
MIR214	1	0.599032
MIR98	1	0.599032
MIR32	1	0.599032
GNLY	1	0.599032
CD160	1	0.599032
IRF8	0.5	0.594801
TGFB2	1	0.594801
NLGN1	1	0.594801
CHRNA9	1	0.594801
FANCB	1	0.594784
GBA	0.2	0.594347
APC	1	0.593894
TRNT1	0.5	0.593103
ANXA5	0.25	0.59299
CDK4	0.5	0.592764
CDK6	0.5	0.592764
TLR5	0.333333	0.592652
IFNAR1	0.333333	0.592539
CH25H	0.5	0.592539
CSF1	0.666667	0.592539
NLRP12	0.5	0.592426
GRIN2B	0.5	0.592201
KHNYN	1	0.592201
TRIM25	1	0.592201
HTN3	0.333333	0.592201
HDGFL2	0.333333	0.592201
HDGFL3	0.333333	0.592201
GFAP	0.25	0.592201
MAF	1	0.592201
TOMM70	0.333333	0.515772
ITPR3	0.333333	0.515772
IFNLR1	0.666667	0.60036
CD46	0.666667	0.59955
NDUFB9	0.666667	0.59955
MBL3P	1	0.599089
UPP1	0.5	0.599089
GNAI1	0.666667	0.598858
TJP1	0.5	0.598743
TRBV20OR9-2	1	0.598628
WAS	0.5	0.598628
RIT1	1	0.598628
BMPR2	1	0.598628
CFC1	1	0.598628
FUZ	0.75	0.596334
F12	1	0.594853
GCG	1	0.594739
GP5	0.333333	0.594739
HBB	1	0.594626
VCAN	0.333333	0.594285
MCAM	0.25	0.594285
COPD	0.25	0.594058
FGF21	0.25	0.593605
CARF	0.5	0.592814
EEF1A1	0.5	0.59225
TRIM56	0.25	0.59225
TDG	1	0.592137
CEACAM3	0.333333	0.592137
ACAT1	0.5	0.592137
RNASE2	0.333333	0.592025
EDN1	0.333333	0.592025
NF1	0.25	0.591912
NRP2	1	0.591912
GSN	0.5	0.591912
NUP98	1	0.5918
RAE1	1	0.5918
ATG5	1	0.5918
BECN1	1	0.5918
MAP1LC3A	1	0.5918
FKBP1AP4	1	0.5918
CEP250	1	0.5918
NR1I3	0.333333	0.5918
TAT	0.333333	0.519611
CD47	0.25	0.517281
APOBEC3B	0.5	0.506927
DHODH	1	0.506844
ADD1	0	0.463836
NLRC5	0	0.432253
MIR10B	0	0.430284
MIR96	0	0.430284
ITIH4	0	0.416378
SIX1	0.666667	0.600187
BACE2	1	0.599955
FCGR2B	1	0.599955
DEFA5	1	0.599955
APEX2	0.666667	0.598685
CDKN3	0.666667	0.598685
GUK1	1	0.598224
GK	1	0.598224
TWIST1	0.666667	0.598224
CS	1	0.598224
FASTK	0.666667	0.598224
IVNS1ABP	0.666667	0.598224
RPP30	1	0.598134
MIR7-3HG	0.5	0.595019
SEPTIN7	0.333333	0.594223
MGAT1	1	0.593996
ENOX2	1	0.593996
PVR	0.5	0.593203
HLA-DPB1	1	0.592864
BAAT	1	0.592864
KCTD1	1	0.592751
PARP9	1	0.592627
PSME3	1	0.592299
CTBP1	1	0.592187
MBP	1	0.592187
NODAL	1	0.592187
CHN2	1	0.592187
MIR1207	0.5	0.591736
PDAP1	0.333333	0.591736
KRAS	0.5	0.591623
ITPA	1	0.591511
DHX16	1	0.591511
IGSF21	0.5	0.591398
SLC44A1	0.5	0.591398
SLC44A2	0.5	0.591398
UBE2L6	1	0.591398
MAFB	1	0.591398
FLT3	0.5	0.591398
KLRC2	1	0.591398
TMEM72	1	0.591398
TGFBI	0.5	0.591398
VIP	0.333333	0.591398
IGHV3-69-1	0	0.46272
MIR197	0	0.431425
G3BP1	0	0.4157
GLUL	0	0.41158
LNPEP	0	0.40447
CPQ	0	0.40447
TARDBP	0	0.399028
FUS	0	0.399028
HNRNPA2B1	0	0.399028
JUNB	1	0.59782
PAND1	1	0.59782
DAPK3	1	0.59782
CD63	1	0.59782
HOXB5	1	0.59782
IGLV3-1	1	0.59782
ERVK-25	1	0.59782
CD79A	1	0.59782
PRNT	1	0.59782
RAPGEF5	1	0.59782
EZH2	1	0.593594
IFNE	0.5	0.592801
IL4I1	0.5	0.592575
EIF4A2	1	0.592462
GRAP2	0.5	0.591222
ARL2BP	0.5	0.591109
MPP5	1	0.591109
GC	0.5	0.591109
PDXK	0.5	0.591109
PER2	0.5	0.590997
VTRNA1-1	1	0.590997
POR	0.5	0.590997
SYNM	0.5	0.590997
AP2M1	1	0.590997
PAX5	0.5	0.590997
NPM1	0.5	0.590997
CNTN5	1	0.590997
FAM3B	1	0.590997
BANK1	1	0.590904
PGR	1	0.513714
NBN	1	0.513714
MYO1G	0.5	0.507838
SMARCB1	0	0.429232
MARK1	0	0.414802
APOB	0	0.407624
CD74	0	0.406612
OPRM1	0	0.0015324
TPCN2	1	0.590596
THBS1	1	0.590596
SLC35G1	1	0.590596
SLAMF1	1	0.590596
SAA1	1	0.590596
PUDP	1	0.590596
RNANC	1	0.590596
NIBAN2	1	0.590596
NPR2	1	0.590596
NAPSA	1	0.590596
ARPC1B	1	0.590596
ADM	1	0.590596
RRAD	1	0.590596
ATXN2L	1	0.590596
RBMS3	1	0.590596
TSC22D3	1	0.590596
STRAP	1	0.590596
LILRB1	1	0.590596
PLXNA2	1	0.590596
RP2	1	0.590596
BCR	1	0.590596
ADIPOQ	1	0.590596
CXADRP1	1	0.590596
SKI	1	0.590596
GSTT1	1	0.590596
NFASC	1	0.590596
ASPM	1	0.590596
TTLL5	1	0.590596
ABL1	1	0.590596
BCAR1	1	0.590596
RBMY2DP	0	0.428883
STAC3	0	0.411383
ACSL1	0	0.401749
CTD	0	0.401023
GSS	0	0.397889
MACC1	0	0.000766201
S100A4	0	0.000766201
GP6	0	0
CAP1	0	0
KLF10	0	0
KDM1A	0	0
ACTA1	0	0
SMC2	0	0
TOP3B	0	0
FCGR1A	0	0
GNAL	0	0
PARP14	0	0
