# Supplementary material for: Profiling COVID-19 Genetic Research: A Data-Driven Study Utilizing Intelligent Bibliometrics
Source: Front Res Metr Anal. 2021 May 24;6:683212. doi: 10.3389/frma.2021.683212 (PMC8184093; doi:10.3389/frma.2021.683212)
Supplement: Supplementary file 2 [file Table1.XLSX]

## Sheet: Data Table
	2019 Dec	2020 Jan	2020 Feb	2020 Mar	2020 Apr	2020 May	2020 Jun	2020 Jul	2020 Aug	2020 Sep	2020 Oct	2020 Nov	2020 Dec	2021 Jan	2021 Feb	2021 Mar	sum
Disease|COVID-19|C000657245		15	17	39	75	161	245	364	348	433	440	526	509	517	345	120	4154
Disease|Infections|D007239	1	8	7	19	33	61	90	150	131	180	172	188	231	202	152	55	1680
Disease|Death|D003643	1	5	4	7	19	30	43	50	67	76	85	110	95	92	73	25	782
Gene|ACE2|59272		1	2	6	12	27	29	52	56	76	64	98	80	88	56	12	659
Disease|Coronavirus Infections|D018352		2	2	11	10	26	22	29	36	38	29	28	22	32	20	14	321
Disease|Pneumonia|D011014		2	6	7	8	14	27	25	18	30	30	29	30	27	9	8	270
Disease|Inflammation|D007249		1		4	2	6	11	11	17	12	22	36	19	42	16	4	203
Disease|Fever|D005334		1	2	4	4	13	12	19	11	17	15	27	23	13	9	5	175
Disease|Neoplasms|D009369		3	1		6	6	12	9	20	21	18	28	15	29	18	5	191
Disease|Communicable Diseases|D003141			2	5	2	9	13	15	15	14	12	26	16	15	14	8	166
Gene|TMPRSS2|7113		1			2	10	5	14	11	18	15	23	14	25	14	5	157
Disease|Respiratory Distress Syndrome, Adult|D012128		1	1	3	2	6	10	16	7	15	12	18	21	18	11	3	144
Gene|IL6|3569		1		1	1	6	4	10	8	8	17	20	16	23	16	2	133
Disease|Cough|D003371		1		3	2	11	11	11	7	11	13	20	18	10	6		124
Disease|Respiratory Tract Diseases|D012140		1	5	4	5	7	11	12	10	9	15	21	15	7	8	4	134
Disease|Diabetes Mellitus|D003920		1				7	4	13	11	14	13	19	16	11	18	2	129
Disease|Hypertension|D006973		1		1		5	5	11	10	12	8	18	17	9	12	1	110
Disease|Zoonoses|D015047	1	2		1	4	10	4	6	17	8	13	12	12	12	3	2	107
Disease|Cardiovascular Diseases|D002318				2		5	4	10	13	9	10	15	10	14	12	1	105
Disease|Severe Acute Respiratory Syndrome|D045169			3	8	5	10	10	15	3	12	4	8	6	9	5	3	101
Disease|Respiratory Insufficiency|D012131			1	1	2	2	5	8	6	12	10	15	16	11	8	4	101
Disease|Respiratory Tract Infections|D012141		1	3	1		6	5	8	4	14	7	5	11	12	9	1	87
Chemical|Oxygen|D010100				2	1	3	5	4	4	6	13	13	13	8	10	4	86
Gene|CRP|1401			1			4	2	7	6	3	8	17	11	6	13	2	80
Chemical|Hydroxychloroquine|D006886				1	3	3	7	5	7	12	9	12	6	9	6	3	83
Disease|Lung Diseases|D008171		1				2	5	6	4	5	14	9	9	8	4	4	71
Gene|TNF|7124						2	2	8	5	5	9	12	7	11	7	1	69
Disease|Dyspnea|D004417		1		1	2	8	4	2	3	5	4	14	9	5	4	1	63
Disease|Critical Illness|D016638				2	1	4	2	5	5	6	7	5	15	13	2	2	69
Disease|Respiration Disorders|D012120				5	5	4	5	7	4	4	4	11	5	8	5	1	68
Gene|CD4|920				1		5	3	6	3	5	7	10	8	11	7		66
Gene|ACE|1636						2	5	7	5	7	10	11	7	8	5	3	70
Chemical|remdesivir|C000606551				2	4	3	4	4	5	6	5	5	9	11	8	4	70
Disease|Lung Injury|D055370						3	2	6	3	7	8	9	9	12	1		60
Gene|CD8A|925						3	3	5	4	6	3	8	9	11	6	1	59
Disease|Obesity|D009765						3	1	3	4	7	1	8	16	9	5	2	59
Disease|Multiple Organ Failure|D009102				1	1	3	7	2	1	8	3	9	8	4	4	2	53
Disease|Thrombosis|D013927		2			1	3	2	3	1	10	4	13	8	6	1	1	55
Disease|Signs and Symptoms, Respiratory|D012818			1		2	3	3	6	4	3	4	10	4	5	5	1	51
Disease|Lymphopenia|D008231			1	1	1	2	2	3		5	3	7	7	1	3	4	40
Chemical|Serine|D012694					1	4	3	4	3	4	5	10	5	5	1	1	46
Gene|IFNG|3458						2		3	4	3	6	9	7	5	7		46
Gene|FURIN|5045						2	1	1	4	7	5	7	3	4	4	3	41
Chemical|Chloroquine|D002738					1	4	2	4	5	13	2	4	3	4	3		45
Disease|Headache|D006261					2	2		3	1	7	1	10	6	4	2	1	39
Disease|Heart Failure|D006333				1		2	2	2	4	3	3	8	5	2	4	2	38
Disease|Heart Diseases|D006331				1		2	2		5	4	8	11	6	3		1	43
Disease|Fatigue|D005221		1		1		5	3	4	1		4	3	5	7	3		37
Disease|Diarrhea|D003967			1		2	2	3	5	3	5	1	8	3	4	2		39
Chemical|Water|D014867						1	1	3	3	3	5	7	6	3	2	1	35
Chemical|Lipids|D008055						1	2	4	2	4	5	8	4	4	6	1	41
Disease|Acute Kidney Injury|D058186				1	1		3	2		4	7	5	3	5	4	1	36
Disease|Drug-Related Side Effects and Adverse Reactions|D064420						1	4	3	1	4	4	9	3	5	3		37
Disease|HIV Infections|D015658							2	4			4	7	4	8	6	2	37
Disease|Coinfection|D060085					1	2	2	2	2	5	5	5	5	4	6		39
Gene|CXCL8|3576						1	2	2	2	2	6	5	5	4	2		31
Chemical|Azithromycin|D017963						1	5		2	6	4	4	5	7	1	1	36
Disease|Blood Coagulation Disorders|D001778						2		2	3	3	3	10	5	7	2	1	38
Disease|Kidney Diseases|D007674						1		3	3	3	5	5	7	2	2	1	32
Disease|Chronic Disease|D002908			1			3	1		5	1	2	7	3	3	3	1	30
Gene|IL1A|3552				2		1	2	1	1	3	3	7	4	6	5		35
Disease|Fibrosis|D005355				1		1		5	3	1	3	4	3	4	2		27
Gene|IL10|3586						2	2	2	2	1	2	5	4	5	3		28
Disease|Hypoxia|D000860						1	3	1	4	1	4	3	4	5	2	1	29
Disease|Pulmonary Disease, Chronic Obstructive|D029424						1		4	1	2	4	3	3	6	4		28
Disease|Signs and Symptoms, Digestive|D012817						4	3	10	2	2	2	2		3	1		29
Chemical|lopinavir-ritonavir drug combination|C558899			1	1	1	1	4	4	2	3	2	4	4	1	1	1	30
Disease|Sepsis|D018805				2				2		3	1	5	6	2	3		24
Disease|Drug Hypersensitivity|D004342				1				3			6	8	3	2	2		25
Disease|Olfaction Disorders|D000857						1		2	3	4	3	4	5		3		25
Disease|Asthma|D001249								6	4	2	2	3	3	3	3		26
Disease|Adjustment Disorders|D000275						2			4		3	1	4	5	2	1	22
Chemical|Nitrogen|D009584							1	4	1	2	1		5	3	3		20
Disease|Immunologic Deficiency Syndromes|D007153								1		2	1	3	4	4	5	1	21
Chemical|Aldosterone|D000450		1				1	1	2	3	2	1	7	2	2	2	1	25
Disease|Psychological Distress|D000079225						2	1	2	1	2	1	2	3	5	3	1	23
Disease|Liver Failure|D017093				1			1	1	1		4	7	4	1	2		22
Chemical|Glucose|D005947							1	4	1	2	1	2	1	3	8		23
Disease|Nervous System Diseases|D009422					2	1		3		1	4	5	5	2	1		24
Chemical|Polysaccharides|D011134							1	1	2	3	2	1	3	3	2		18
Gene|SH2D3A|10045							1	1	2	3	2	2	2	5	3		21
Disease|Renal Insufficiency, Chronic|D051436							1			2	4	1	4	5	2	1	20
Disease|Myalgia|D063806					2	2	2	3	1		1	3	2	1	3		20
Disease|Malaria|D008288				1		1		2	1	5	1	1	1	2	2	1	18
Disease|Myocarditis|D009205						1	1	1	7	2	1	2	1	1	1		18
Gene|CCL2|6347						1	1		2	1	3	3	4	4	1		20
Gene|DPP4|1803						2		1	1	2	3	2	4	1	1	1	18
Chemical|Creatinine|D003404				1			2	3	1	1	4	2	3		3		20
Gene|AGT|183						1	2	3		3	2	4		4	2		21
Chemical|tocilizumab|C502936					1	1	3	2	1	2	1	1	4	2	4		22
Disease|Seizures|D012640						2		4	3	1	2	2	3	3	1	1	22
Disease|Autoimmune Diseases|D001327								1	3	2		4	1	1	1	1	14
Chemical|Steroids|D013256				1		1	2	1	2	1	3	5	1	1	1	1	20
Chemical|Vitamin D|D014807		1						2		3		4	2	3	3		18
Disease|Mental Disorders|D001523					2		1	1	3	4	2		2	4	1		20
Disease|Cardiomyopathies|D009202							2	3	2	1	5	3	1	3	1		21
Disease|Pharyngeal Diseases|D010608						2		1		2	3	2	3	2	2		17
Disease|Pulmonary Fibrosis|D011658				1	1	1	2	1	1	1	2	3	1	4	1		19
Disease|Prostatic Neoplasms|D011471							1	1	2	2	1	2	3	4	1	1	18
Disease|Metabolic Diseases|D008659						2	1	2	1		4	3	2	4	1		20
Chemical|favipiravir|C462182					2		3		1	1	3	2	4	2	1	1	20
Gene|CTSL|1514						1	1	1	3	3		4	1	2	1		17
Disease|Anxiety|D001007						2	1	1	1	1		2	3		2	1	14
Gene|CXCL10|3627								1	1	1	1	3	5	3	2		17
Gene|NFKB1|4790					1			1		3	1	4		3	2	1	16
Gene|BSG|682							1	2	1	3	1	3	3	1	1		16
Disease|Wounds and Injuries|D014947						1	3	2	1		2	2	5		1		17
Disease|Breast Neoplasms|D001943						1		3	1	3	2	2	2		3	1	18
Gene|ANGPT2|285						2	1	2	1	1	1	3	1	2	1	1	16
Chemical|Oligonucleotides|D009841						1	2		2	1	4		3	2	1		16
Disease|Lung Neoplasms|D008175		1			1		1	2		2	1	3	1		3	2	17
Chemical|Cholesterol|D002784							1	1		3		4	2	2	3	2	18
Gene|INS|3630						1		2	1	2	2	2	1	4	2	1	18
Chemical|Urea|D014508							2	4	1	1	2		3		1		14
Disease|Tuberculosis|D014376								2	1	2	2	3		1	1		12
Disease|Hypotension|D007022								2	2	1	1	6	1	1	1		15
Disease|Arrhythmias, Cardiac|D001145					1		1	1	2	3		1	1	4	1		15
Gene|IFNA1|3439				1		1			1	1	3		1	5	1		14
Disease|Hemorrhage|D006470						1		1	1	2	3	2	3	3			16
Gene|ANGPT4|51378						2	1	2	1	1	1	2		2	1	1	14
Gene|ANGPTL3|27329						2	1	2	1	1	1	2		2	1	1	14
Gene|ANGPT1|284						2	1	2	1	1	1	2		2	1	1	14
Disease|Thromboembolism|D013923					2	1			1		1	3	3	1	3		15
Disease|Genetic Diseases, Inborn|D030342					1		1	1	1	1	1	3	1	2	2	1	15
Gene|IL17A|3605						1	1	1	1	1	2	2	1	2	1	2	15
Disease|Aneurysm|D000783								2	3		2	4	4	1	1		17
Disease|Weight Loss|D015431					1			1	5	1	1	1	2	3			15
Chemical|Dexamethasone|D003907							1		1	2	1	2		4	1	2	14
Gene|ABO|28						1					3	1	6	3	2		16
Disease|Vomiting|D014839						1	1	3	1	2	1	4		2		1	16
Disease|Arthritis, Rheumatoid|D001172				1				2	1		2	1		2	4		13
Disease|Chemical and Drug Induced Liver Injury|D056486				1			1	1		1		4	3	1		1	13
Disease|Stroke|D020521							1	2			3	1	1	4	1		13
Disease|Neurodegenerative Diseases|D019636							1	2	2	2	1	2		3	2		15
Gene|REN|5972						1		3		1		4	1	2	2	1	15
Chemical|Lopinavir|D061466					1	1	1	1	1	2	1	3	2		1	1	15
Disease|Conjunctivitis|D003231					1	2	1	2	1	3	1	1	1	1		1	15
Chemical|Ribavirin|D012254					1	1	2	2	2		1		2	1	1		13
Disease|Cross Infection|D003428			1				1	2	4	2	1	1		1			13
Gene|AGTR1|185						1		1	2	2		3	1	1	1	1	13
Disease|Shock|D012769				1	1		3			2	2	1	1	2			13
Chemical|Hydrogen|D006859				1			1		2	1	1	3	3		2		14
Chemical|Heparin|D006493									1	1	2	1	3	2	1		11
Gene|HLA-A|3105							1	1	1	3		1	2	1		1	11
Disease|Alzheimer Disease|D000544								1	2	1	1	2	1	2	1	1	12
Disease|Ageusia|D000370						2			1	1		2	2	1	1		10
Disease|Disseminated Intravascular Coagulation|D004211					1				3	1		1	3	2	1		12
Disease|Headache Disorders, Secondary|D051271						1		2	3			2	1		2	1	12
Disease|Viremia|D014766							1	2	1		3	1			3		11
Chemical|Alcohols|D000438							1		2		2	2		1	4	1	13
Disease|Nausea|D009325								3	1	1		4	1	2	1		13
Disease|Acquired Immunodeficiency Syndrome|D000163							1	1		1	1	3	1	2	2	1	13
Disease|Inflammatory Bowel Diseases|D015212						1		2		3	1	3	1	1	1		13
Gene|VTN|7448						2			1	1	3	1	4		1		13
Disease|Edema|D004487						1		2	2		1	2	1	3		1	13
Disease|Renal Insufficiency|D051437					1		1		1	1	4	1		3			12
Disease|Long QT Syndrome|D008133							3		1	2	3		2	2			13
Gene|CTSB|1508						1	1	1	1	1		2	2	2			11
Gene|TLR3|7098									1	2	2	3		2	1		11
Gene|EGFR|1956									3		1	2	3	1		1	11
Disease|Pulmonary Embolism|D011655								3	2			2	2		1		10
Gene|NLRP3|114548								1	2	1		2		3	2		11
Disease|Myocardial Infarction|D009203						2		1	1	2			2	1	1		10
Disease|Liver Diseases|D008107											4	3	3		1		11
Chemical|Methylprednisolone|D008775						1		2	2		2	1		1	1	1	11
Chemical|Ritonavir|D019438					1	1	1	2	2			1	1	1	1	1	12
Disease|Cognition Disorders|D003072									1	1		2		3	2		9
Gene|STAT1|6772							1				1	4	2	1			9
Disease|Coronary Artery Disease|D003324									1	1	1	2	2	2			9
Disease|Chest Pain|D002637				1	2			1				1	2		1		8
Disease|Parkinson Disease|D010300							2	2	2		2	1			1		10
Disease|Diabetes Mellitus, Type 2|D003924								1				1	4	3	1	1	11
Chemical|Nucleosides|D009705				1	1		2			1	3			2	1		11
Disease|Cold Injury|D000067390					1				1	2	2	2	2	1			11
Disease|Thrombophilia|D019851								1		2		4	3	1			11
Disease|Necrosis|D009336						3		1			2	3	2				11
Chemical|Nicotine|D009538							3	1	2	2	2	1					11
Chemical|Quercetin|D011794									1			1	4	2			8
Disease|Immune System Diseases|D007154										1	2	1	1	1	1		7
Gene|HLA-DRB1|3123									2	2		1	2	1	1		9
Gene|STAT3|6774							1	1			2	2	1	2			9
Chemical|Paraffin|D010232							1	1			1	1	2	2	1		9
Disease|Adenocarcinoma of Lung|D000077192					1	1			1			2		2	2		9
Gene|ALB|213							1			2	1	2	1				7
Gene|INPP5D|3635				1		1			1	3	1	1	1		1		10
Gene|F2|2147								2	1	2	1	1	2		1		10
Disease|Cystic Fibrosis|D003550									1	1	1	3		2	1	1	10
Disease|Metabolism, Inborn Errors|D008661									1	1	2	1		2	1	2	10
Gene|TLR7|51284				1		2	1				1	3		1		1	10
Disease|Mucocutaneous Lymph Node Syndrome|D009080							1		2	1	2	3	1				10
Disease|Carcinoma, Squamous Cell|D002294					1				2		2	4	1				10
Chemical|arbidol|C086979					1		1	1					2		1	1	7
Disease|Hepatitis B|D006509							1	1					1	1	1	1	6
Gene|HLA-B|3106							1			2		1	1	1	1		7
Disease|Sleep Initiation and Maintenance Disorders|D007319						2					2	1	1		1		7
Disease|Acute Disease|D000208			1						1	1	2		1			1	7
Gene|IL6R|3570					1					1		2	2	1	1		8
Disease|Dysbiosis|D064806						2				2	1			2	1		8
Disease|Metabolic Syndrome|D024821								2		1	1	1	1	1	1		8
Chemical|Reactive Oxygen Species|D017382							1		1	1	1			2		1	7
Disease|Dementia|D003704									1		2		2	1	1	1	8
Gene|AICDA|57379							1	2	1		1		1	1		1	8
Disease|Taste Disorders|D013651											4	1		1	1		7
Disease|Rheumatic Diseases|D012216				1			1	1						4	1		8
Disease|Corneal endothelial dystrophy type 2|C536439						1			1		1		2	2	1		8
Disease|Bacterial Infections|D001424							2			1	1		1	3			8
Disease|Adrenal Insufficiency|D000309					1			1	2	1		1	1		1		8
Gene|APOE|348									1	1	4			1	1	1	9
Chemical|Calcium|D002118							1	1	2		1		1	2	1		9
Disease|Thrombocytopenia|D013921			1								1	4	1		1	1	9
Gene|SPECC1|92521								1		2		3		2			8
Gene|ADAM17|6868						1		1		1		2	2	2			9
Disease|Delirium|D003693										3	1	1	2	2			9
Disease|Heart Arrest|D006323					1			1	1		1	1	1	2		1	9
Gene|MTOR|2475								1		3		2	1			1	8
Gene|TRIM37|4591					2				1			1		1	1		6
Disease|Acute Lung Injury|D055371								1	1			1		2		1	6
Disease|Asthenia|D001247					1			1	1	1		1	1				6
Chemical|Iron|D007501								1	1	2	1		1		1		7
Disease|Hyperglycemia|D006943								1		1		1	1	1	2		7
Gene|IRF3|3661											1	1	1	3			6
Chemical|Formaldehyde|D005557							1	1			1	1		2	1		7
Gene|MAPK1|5594				1					2	1	1			2			7
Gene|IFITM3|10410											1		2	2	1		6
Chemical|Bilirubin|D001663				1				1	1		1	3					7
Gene|IL4|3565							1				2	2			3		8
Chemical|Adenosine|D000241				1			1			2		1	1	1	1		8
Disease|Pain|D010146							1	1	1	2			1		2		8
Disease|Hepatitis C|D006526							2			2	1	2			1		8
Gene|ISG15|9636									1	1		2	1	2			7
Chemical|Flavonoids|D005419							1	1		1	1	2	1	1			8
Chemical|Cytosine|D003596							2		1	1	2		1	1			8
Disease|Abdominal Pain|D015746							1	2				3		2			8
Chemical|Arginine|D001120						2			1	1		1	1	2			8
Gene|AR|367								2		2		1		2		1	8
Chemical|Testosterone|D013739								1		2	1	3		1			8
Chemical|Sofosbuvir|D000069474						1	1				2	1	2	1			8
Gene|ICAM1|3383								1	1			2	2	2			8
Gene|ANPEP|290						1	1	1	1		2		1	1			8
Gene|PARP1|142										2	1	1	1	1		2	8
Disease|Shock, Septic|D012772									1	1		3	2	1			8
Disease|Colorectal Neoplasms|D015179					1			1		1	2	1	1			1	8
Disease|Brain Diseases|D001927						1				2	2	2	1				8
Gene|GGH|8836											2			2			4
Disease|Osteoarthropathy, Secondary Hypertrophic|D010005								1			1		1	1			4
Gene|TGFB1|7040								1	1			2	1		1		6
Gene|IL2|3558							1			1		1		2	1		6
Gene|CXCL9|4283										1		1		4			6
Gene|JAK2|3717							1	1		1		1		1	1		6
Chemical|Curcumin|D003474											1	2	2				5
Disease|Glucosephosphate Dehydrogenase Deficiency|D005955							1			1	2		1			1	6
Disease|Craniosynostoses|D003398											1		1	2	1		5
Disease|Gastrointestinal Diseases|D005767				1			1	1	1	1		1					6
Chemical|baricitinib|C000596027														4	2		6
Chemical|Adenosine Triphosphate|D000255						1					1	1	1	1	1		6
Gene|CCL3|6348						1			1	1	1	1	1		1		7
Gene|IL18|3606									1			2	2	1	1		7
Chemical|Macrolides|D018942									1	1	2	2			1		7
Gene|KNG1|3827								1			1	2	2		1		7
Disease|Colonic Neoplasms|D003110						2						2		2	1		7
Disease|Crohn Disease|D003424											1	3	1		2		7
Chemical|Heparitin Sulfate|D006497									1		1	2	1	1			6
Disease|Cardiotoxicity|D066126						1				2	1	1	1	1			7
Chemical|Metals|D008670								1	1			2	1	2			7
Disease|Adenocarcinoma|D000230						1			2	1		2		1			7
Gene|HIF1A|3091									1	1		1	1	1		1	6
Disease|Neurologic Manifestations|D009461											3	1	1	1			6
Chemical|Glutathione|D005978							1	2			1	1	1	1			7
Disease|Heredodegenerative Disorders, Nervous System|D020271					1					2	2	1		1			7
Gene|MX1|4599								1	1	1	1	2		1			7
Disease|Ischemia|D007511											2	2	2	1			7
Gene|GPT|2875				1			1	1			1		3				7
Chemical|Sirolimus|D020123								3	1			1	1			1	7
Disease|Dizziness|D004244				1	1					1	1	1	2				7
Disease|Bulbospinal neuronopathy, X-linked recessive|C537017									2	1	2	1	1				7
Disease|Encephalitis|D004660							1				1	4	1				7
Gene|IL1B|3553								1	2		2	1	1				7
Gene|HFM1|164045					1		2	2		1		1					7
Gene|RENBP|5973										1	1			2			4
Gene|TLR4|7099										1	1	1	1				4
Disease|Idiopathic Pulmonary Fibrosis|D054990											1	1		3			5
SNP|rs2285666								1	1	2			1				5
Chemical|Carbohydrates|D002241							1			2	1				1		5
Gene|CASP3|836									1				1	2	1		5
Gene|IFN1@|3438								1		2		1	1				5
Disease|Anorexia|D000855					1				1				1	1			4
Chemical|Tryptophan|D014364								1			1	1	1			1	5
Disease|Kidney Failure, Chronic|D007676							1	1		1	1			1			5
Gene|ERVK-6|64006										2		3					5
Disease|Venous Thrombosis|D020246								3					1		1		5
Disease|Abnormalities, Drug-Induced|D000014									1		1		1	2	1		6
Chemical|N-Acetylneuraminic Acid|D019158							1			2	1	1			1		6
Disease|Lymphohistiocytosis, Hemophagocytic|D051359										1	1			2	1		5
Gene|CCL5|6352						1		1	1		1	1			1		6
Disease|Mitochondrial Diseases|D028361										2			1	2	1		6
Gene|CSF2|1437								1					3		2		6
Disease|Epilepsy|D004827							1				1		1	1	1	1	6
Gene|IFNB1|3456										2			2	1	1		6
Disease|Multiple Sclerosis|D009103								2	1	1	1				1		6
Chemical|Potassium|D011188						1			2					2	1		6
Gene|APOL1|8542									1	1	1			3			6
Gene|IFNA2|3440						1		1				1		2			5
Gene|KIT|3815							1	1			1	1	1	1			6
Disease|Lung Diseases, Interstitial|D017563									1			1	1	3			6
Gene|TP53|7157				1					1	1			1	2			6
Gene|IRF7|3665											1	2		3			6
Gene|VEGFA|7422				1				1			1		1	1		1	6
Disease|Cardiac Complexes, Premature|D005117				1								1	2	1			5
Chemical|Disulfides|D004220											2	3		1			6
Chemical|Nitric Oxide|D009569								1				2	1	2			6
Chemical|Lysine|D008239								1	1			2	1	1			6
Disease|Exanthema|D005076									1	1		2		2			6
Disease|Skin Diseases|D012871									1	1	1	2		1			6
Disease|Proteinuria|D011507									1	1	1	1		2			6
Disease|Pneumothorax|D011030							1	1	1				2	1			6
Chemical|Deuterium|D003903							1			3				1		1	6
Disease|Corneal Diseases|D003316							1	2				1		1		1	6
Gene|CD274|29126										2	1		2			1	6
Gene|AKT1|207				1				1	1				3				6
Disease|Atrial Fibrillation|D001281									3			2	1				6
Gene|IL2RA|3559						1		2			1	1	1				6
Disease|Microvascular Angina|D017566						1			1		1	1	2				6
Chemical|Melatonin|D008550						1				1	2	2					6
Disease|Infertility, Female|D007247						1	2		2			1					6
Chemical|Guanine|D006147						1		2			2	1					6
Chemical|Luteolin|D047311												1	2	1			4
Gene|TLR8|51311				1		1						2					4
Gene|IGKV2D-29|28882								1		1	1			1			4
Gene|ERG|2078									1				1	1		1	4
Chemical|Sodium Chloride|D012965							1	1						1	1		4
Gene|FCGR3A|2214										1	1			1			3
Chemical|Tyrosine|D014443														3		1	4
Disease|Lupus Erythematosus, Systemic|D008180							1					1	1		1		4
Disease|Thyroid Neoplasms|D013964									1			2			1		4
Chemical|Aspirin|D001241										1	1			1	1		4
Chemical|Rituximab|D000069283											2			2			4
Gene|MAPK14|1432									2			1			1		4
Gene|CASP8|841											1	1	1	1			4
Gene|RELA|5970								1					1	2			4
Chemical|Colchicine|D003078									1	1		1			1		4
Chemical|Ascorbic Acid|D001205									1	1				1		1	4
Chemical|Acetylcholine|D000109						1	1		1							1	4
Disease|Central Nervous System Diseases|D002493					1			1			1				1		4
Disease|Pleural Effusion|D010996								2			2						4
Disease|Arthralgia|D018771									1	1		1	1				4
Gene|PDCD1|5133									1	1		1	1				4
Disease|Neutrophilia, Hereditary|C563010										1		1	1	1			4
Disease|Schizophrenia|D012559							1			1				2			4
Gene|AHR|196									1	1	1	1					4
SNP|rs12329760								1	1			1	1				4
Chemical|Ivermectin|D007559									1	2		1					4
Disease|Stillbirth|D050497							1	1				1		1	1		5
Gene|IL13|3596								1			2	1			1		5
Disease|Meningitis, Bacterial|D016920								1						1	2	1	5
Gene|ERBB2|2064								1			1	1	1		1		5
Chemical|Fatty Acids|D005227								1				2			2		5
Gene|SERPINA1|5265												1	1	2	1		5
Disease|Lymphoma|D008223									1			2			2		5
Disease|End Stage Liver Disease|D058625										1		1			2	1	5
Disease|Hematologic Neoplasms|D019337													2	1	2		5
Gene|NRP1|8829												3		1	1		5
Gene|SLC17A5|26503												3		1	1		5
Disease|Fatty Liver|D005234												1	1	1	2		5
Chemical|Alanine|D000409										2	1		1		1		5
Disease|Learning Disabilities|D007859						1						1	1		2		5
Gene|DDX58|23586												1	3		1		5
Disease|Polycystic Ovary Syndrome|D011085												2		1	1	1	5
Chemical|Carbon|D002244								2				2			1		5
Gene|MAP2K7|5609								1		1		1		1	1		5
Gene|FOXP3|50943				1							1			1	1		4
Gene|IL7|3574						1			1	2					1		5
Chemical|Oseltamivir|D053139					1	1						1		1	1		5
Chemical|cytidylyl-3'-5'-guanosine|C015772								1		2				1		1	5
Disease|Nephrotic Syndrome|D009404									1	1		1		2			5
Gene|BRCA1|672							1		1	1			1	1			5
Chemical|Aluminum Hydroxide|D000536									1	1	1	1		1			5
Disease|Leukemia|D007938											1	1		2		1	5
Chemical|Leucine|D007930						1			1					2		1	5
Gene|MAPK8|5599									1				1	2		1	5
Gene|IFIH1|64135											1	1	1	2			5
SNP|rs4646116						1			1	1				2			5
Chemical|Hydrogen Peroxide|D006861									1	1	1		1	1			5
Disease|Venous Thromboembolism|D054556		1						1			1		1	1			5
Chemical|Methionine|D008715							1			1			1	1		1	5
Chemical|Cyclosporine|D016572										2	1	1	1				5
Disease|Blood Platelet Disorders|D001791										3		1	1				5
Disease|Cryopyrin-Associated Periodic Syndromes|D056587									1		1	1	2				5
Chemical|Ozone|D010126				1							1	2	1				5
Chemical|NAD|D009243										1	2		2				5
Gene|HMOX1|3162								1		2			2				5
Gene|OAS2|4939								1		1	1	1				1	5
Gene|TGFA|7039											3	1					4
Gene|HLA-C|3107							1		1	1		2					5
Disease|Vasculitis|D014657									1	1	2	1					5
Chemical|Tretinoin|D014212								1		1		3					5
Gene|ASZ1|136991						1	1	1	1			1					5
Disease|Neuromuscular Diseases|D009468							2		1	1	1						5
Chemical|INCB018424|C540383							1	2		1	1						5
Gene|MAPT|4137						1				1	1						3
Disease|Ovarian Neoplasms|D010051								1		1							2
Gene|ZC3HAV1|56829										1	1			1			3
Gene|ITGB3|3690														3			3
Gene|CD14|929											1			1	1		3
Gene|GZMB|3002										1				1	1		3
Chemical|Polyphenols|D059808							1			1		1					3
Disease|Hereditary Autoinflammatory Diseases|D056660											1	1		1			3
Disease|Basal Ganglia Cerebrovascular Disease|D020144										1	1	1					3
Gene|STAT2|6773											1	1		1			3
Chemical|Prednisolone|D011239								1						1			2
Disease|Leukocytosis|D007964				1						1			1				3
Gene|NCAM1|4684									1	1			1				3
Disease|Lymphatic Diseases|D008206								2			1						3
Chemical|Asparagine|D001216								1	1	1							3
Gene|FGB|2244								2	1								3
Chemical|Heparin, Low-Molecular-Weight|D006495													3				3
Gene|PTPRC|5788														2	1		3
Disease|Multiple Myeloma|D009101									1		1		1				3
Gene|ESR1|2099								1		1		1					3
Disease|Invasive Pulmonary Aspergillosis|D055744											1		1		1		3
Disease|Cerebrovascular Disorders|D002561						1			1					1			3
Disease|Stress Disorders, Post-Traumatic|D013313											1			1	1		3
Disease|Thrombotic Microangiopathies|D057049									1			1	1				3
Chemical|Phenobarbital|D010634											1	1		1	1		4
Gene|CCL4|6351												1	1	1	1		4
Chemical|Cytidine Triphosphate|D003570											1		1	1	1		4
Disease|Blood Coagulation Disorders, Inherited|D025861							1	1					1		1		4
Disease|Nail-Patella Syndrome|D009261								1	1					1	1		4
Disease|Hyperkinesis|D006948												1			2	1	4
Disease|Migraine Disorders|D008881										2			1		1		4
Disease|Colitis, Ulcerative|D003093											1	1			2		4
Gene|JAK1|3716								1		1				1	1		4
Chemical|Prednisone|D011241								1			1			1	1		4
Chemical|Triglycerides|D014280								1				1			1	1	4
Chemical|Arachidonic Acid|D016718										1		2			1		4
Gene|MAVS|57506													1	2	1		4
Gene|IKBKG|8517												1			2	1	4
Chemical|Polymers|D011108											1		1	1	1		4
Chemical|Ibuprofen|D007052								2				1			1		4
Gene|CXCL11|6373										1		2			1		4
Gene|IFNL1|282618										1					1	1	3
Chemical|Glutamine|D005973							1		1				1		1		4
Gene|IL23A|51561						1				1					1		3
Gene|CCR5|1234									1		1		1		1		4
Disease|Eye Diseases|D005128											1	1	1		1		4
Disease|Retinal Diseases|D012164								1			1	1			1		4
Chemical|Darunavir|D000069454							1						2		1		4
Disease|Nephritis, Interstitial|D009395							1	1				1		1			4
Chemical|Glycosaminoglycans|D006025											1		1	2			4
Gene|PPP1CA|5499								1			1		1	1			4
Chemical|Metformin|D008687									1				2	1			4
Disease|Ventricular Fibrillation|D014693							1		1	1				1			4
Gene|CCR1|1230									1		1			2			4
Chemical|Poly I-C|D011070									1				2	1			4
Gene|ERVK-20|100616444													1	3			4
Disease|Adenomatous Polyposis Coli|D011125							2		1					1			4
Chemical|Silicon|D012825													2	2			4
Gene|PMAIP1|5366								2			1			1			4
Gene|G6PD|2539							1						1	1		1	4
Disease|Brain Injuries|D001930								1				2		1			4
Gene|CALCA|796								2					1	1			4
Disease|Substance-Related Disorders|D019966							2	1						1			4
Gene|PTGS2|5743									1				1	1		1	4
Disease|Opitz trigonocephaly syndrome|C537418								1	1		1			1			4
Gene|IL1RN|3557								1			1		1	1			4
Disease|Urinary Bladder Neoplasms|D001749							1		1			1		1			4
Disease|Charcot-Marie-Tooth disease, Type 1D|C537985								3						1			4
Disease|Psoriasis|D011565								1			1			1		1	4
Gene|RPP30|10556											1		2	1			4
Disease|Mastocytosis, Systemic|D034721									2	1				1			4
Chemical|Phospholipids|D010743								1				2	1				4
Chemical|Acetaminophen|D000082									1	1			2				4
Gene|IFITM1|8519								1			1	1	1				4
Chemical|Uracil|D014498							1		1		1		1				4
Disease|Flushing|D005483										1			2			1	4
Gene|FANCB|2187									1	1	1		1				4
Disease|Leukemia, Myeloid, Acute|D015470									2				2				4
Gene|KLK4|9622											2	1	1				4
Disease|Carcinogenesis|D063646											2		2				4
Disease|Respiratory System Abnormalities|D015619									1			1	2				4
Chemical|Niacinamide|D009536											2		1			1	4
Chemical|Cysteine|D003545												2	1			1	4
Gene|OAS1|4938										1	2					1	4
Gene|OAS3|4940								1		1	1					1	4
Gene|CFTR|1080									1	1		1				1	4
Disease|Vision Disorders|D014786						1	1				1					1	4
Disease|Feeding and Eating Disorders|D001068								1	1	1		1					4
Gene|SLC6A20|54716										1	1	2					4
Gene|TNNI3|7137						1			1		1	1					4
Disease|Death, Sudden|D003645							1	1		1		1					4
Gene|S100A8|6279										1	1	2					4
Gene|TLR9|54106								1		1	1	1					4
Chemical|Sodium|D012964						1			1	1		1					4
Disease|Nerve Degeneration|D009410									1	1	1	1					4
Gene|IFIT1|3434								1		1	1	1					4
Chemical|Sulfhydryl Compounds|D013438							1	1	1		1						4
Chemical|Glycine|D005998							2		1	1							4
Chemical|Losartan|D019808							1		3								4
Gene|MB|4151									1								1
Chemical|Methotrexate|D008727										1				1			2
Disease|HIV Wasting Syndrome|D019247														2			2
Disease|Graft vs Host Disease|D006086								1					1				2
Gene|MASP2|10747											1						1
Disease|Hemolytic-Uremic Syndrome|D006463													1	1			2
Disease|Glucose Intolerance|D018149										1					1		2
Gene|CD38|952										1							1
Gene|TYK2|7297															1	1	2
Disease|Tuberculosis, Pulmonary|D014397								1									1
Gene|MBL2|4153											1		1				2
Chemical|Copper|D003300										1		1					2
Chemical|Selenium|D012643										1							1
Chemical|theaflavin|C056068							1						1				2
Disease|Papillary renal cell carcinoma, sporadic|C538614						1											1
Disease|Myotonic Dystrophy|D009223									1	1							2
Gene|TBK1|29110											1		1				2
Disease|Thalassemia|D013789											1			1			2
Disease|Atherosclerosis|D050197								1		1							2
Disease|Endometrial Neoplasms|D016889									2								2
Disease|Carcinoma, Hepatocellular|D006528							1								1		2
Gene|CTSG|1511								1						1			2
Gene|KDM5B|10765								1		1							2
Chemical|Glutamic Acid|D018698											1	1					2
Disease|Strudwick syndrome|C537501												1			1		2
Gene|TBX21|30009											2						2
Disease|Acute Coronary Syndrome|D054058												1	1				2
Disease|Hemolysis|D006461										1			1				2
Gene|CXCR6|10663											1			1			2
Chemical|Heme|D006418										1			1				2
Chemical|Hydrocortisone|D006854								1				1					2
Disease|Common Cold|D003139												2					2
Chemical|Cholecalciferol|D002762												1			1		2
Disease|Pancreatitis|D010195						1							1				2
Chemical|Serotonin|D012701						1								1			2
Disease|Cardio-Renal Syndrome|D059347														1			1
Disease|Cerebral Infarction|D002544		1												1	1		3
Disease|Pain Insensitivity, Congenital|D000699										1		1			1		3
Disease|Rhinitis, Allergic|D065631								1	1						1		3
Disease|Neoplasm Metastasis|D009362									1		1				1		3
Gene|KRT20|54474									1		1				1		3
Gene|AXL|558									1	1					1		3
Gene|KLRC1|3821									1				1		1		3
Chemical|Nelfinavir|D019888											2				1		3
Chemical|Mefloquine|D015767						1					1				1		3
SNP|rs11385942										1	1				1		3
Chemical|Amines|D000588								1		1					1		3
Chemical|candesartan|C081643												2			1		3
Gene|BCL2A1|597											1				2		3
Chemical|Doxycycline|D004318											2				1		3
Disease|Cognitive Dysfunction|D060825								1			1				1		3
Gene|TLR2|7097									1						1		2
Disease|Pancreatic Neoplasms|D010190										1		1			1		3
Chemical|Fatty Acids, Omega-3|D015525												1		1	1		3
Chemical|Eicosanoids|D015777												2			1		3
Gene|ERAP1|51752									1			1			1		3
Gene|ERAP2|64167									1			1			1		3
Disease|Parasitic Diseases|D010272								1				1			1		3
Gene|NFKBIA|4792														2	1		3
Disease|Hematologic Diseases|D006402									1					1	1		3
Chemical|Peptides|D010455										1		1			1		3
Disease|Dystonia|D004421												1			1	1	3
Gene|CD19|930										1	1				1		3
Gene|AD5|8081									2					1			3
SNP|rs12252							1							2			3
Chemical|Adenosine Diphosphate|D000244												1		2			3
Chemical|Rutin|D012431											1		1	1			3
Chemical|Enoxaparin|D017984												1	1	1			3
Gene|MMP9|4318							1			1				1			3
Chemical|penciclovir|C053539							1						1	1			3
Disease|Melanoma|D008545											1			2			3
Disease|Gaucher Disease|D005776								1						2			3
Disease|Anemia, Sickle Cell|D000755										1		1		1			3
Gene|HDAC2|3066								1		1				1			3
Chemical|artemisinine|C031327						1					1			1			3
Disease|Paralysis|D010243								1			1			1			3
Disease|Fragile X Syndrome|D005600														3			3
Disease|Sleep Wake Disorders|D012893						1					1			1			3
Chemical|Saponins|D012503								1				1		1			3
Chemical|Guanidine|D019791								1				1		1			3
Disease|Rippling muscle disease, 1|C535686														3			3
Disease|Acidosis|D000138												1	1	1			3
Gene|KRT18|3875										1		1		1			3
Disease|Congenital tracheomalacia|C557675								1		1				1			3
Chemical|Edetic Acid|D004492									1					2			3
Disease|Ventricular Dysfunction|D018754									1					1		1	3
Disease|Weight Gain|D015430													1	2			3
Disease|Hypokalemia|D007008										1	1			1			3
Gene|HAMP|57817											1	1		1			3
Disease|Malnutrition|D044342						1								2			3
Disease|Fetal Diseases|D005315												1	1	1			3
Disease|Granuloma|D006099										1	1			1			3
Chemical|Glycosides|D006027								1				1		1			3
SNP|rs1244687367						1				1				1			3
Chemical|daclatasvir|C549273											1	1		1			3
Gene|NOS3|4846													2	1			3
Gene|PRKCB|5579									1					1		1	3
Gene|PPARG|5468												1	1	1			3
Chemical|Lipopolysaccharides|D008070						1						1		1			3
Gene|IFNAR2|3455														1		1	2
Chemical|Histamine|D006632										1		1		1			3
Disease|Guillain-Barre Syndrome|D020275												1	1	1			3
Gene|CCL8|6355											1	1		1			3
Gene|CCL7|6354												1	1	1			3
Disease|Hyperandrogenism|D017588											1	1		1			3
Chemical|Silicon Dioxide|D012822								1						1		1	3
Disease|Pulmonary Edema|D011654				1									2				3
Gene|PPIA|5478										1		1	1				3
Chemical|Proline|D011392						1	1						1				3
Gene|BAAT|570								1				1	1				3
Disease|Encephalitis, California|D004670							1						2				3
Gene|HLA-DQB1|3119									1			1	1				3
Gene|HSP90AA1|3320													3				3
Disease|Amyloidosis|D000686											1		2				3
Chemical|Zidovudine|D015215												1	1			1	3
Chemical|Folic Acid|D005492										1		1	1				3
Chemical|ebselen|C042986									1	1			1				3
Chemical|kaempferol|C006552													2				2
Gene|AGTR2|186								1	1				1				3
Disease|Tuberculosis, Meningeal|D014390								1			1		1				3
Gene|CSF3|1440										1	1		1				3
Chemical|Chlorine|D002713						1				1			1				3
Chemical|25-hydroxycholesterol|C007997										1		1	1				3
Disease|Leukemia, Lymphocytic, Chronic, B-Cell|D015451							1					1	1				3
Disease|Shy-Drager Syndrome|D012791											1		1			1	3
Chemical|Infliximab|D000069285									1		1		1				3
Chemical|Graphite|D006108											2		1				3
Gene|TMPRSS4|56649						1			1				1				3
Gene|MME|4311							1				1		1				3
Chemical|25-hydroxyvitamin D|C104450								1				1	1				3
Chemical|Adenosine Diphosphate Ribose|D000246								1				1	1				3
Chemical|Isoleucine|D007532						1	1									1	3
Gene|CFC1|55997											1	1				1	3
Gene|IL1R1|3554				1								1				1	3
Disease|Muscle Rigidity|D009127			1								1						2
Disease|Macrophage Activation Syndrome|D055501										1	1						2
Gene|ADAM10|102							1			1		1					3
Disease|Congenital Abnormalities|D000013							1			1		1					3
Gene|COX2|4513										1		2					3
Gene|CASP1|834									2			1					3
Chemical|Sphingolipids|D013107												3					3
Chemical|Phosphates|D010710								1		1		1					3
Disease|Coma|D003128										1		2					3
Gene|SLC6A19|340024									1	1		1					3
Disease|Memory Disorders|D008569								1				2					3
Gene|HSPA5|3309										1		2					3
Disease|Hypoalbuminemia|D034141						1						2					3
Chemical|3,4-dihydroxyphenylethanol|C005975												3					3
Disease|Meningoencephalitis|D008590							1			1		1					3
Gene|MPP5|64398											1	2					3
Disease|Hyperlipoproteinemia Type II|D006938							1				1	1					3
Disease|Huntington Disease|D006816									1		1	1					3
Disease|Colitis|D003092											2	1					3
Gene|TMPRSS11A|339967										1	1	1					3
Disease|Glioma|D005910									2			1					3
Disease|Mucopolysaccharidosis III|D009084									2		1						3
Gene|NFE2L2|4780					1		1				1						3
SNP|rs143936283						1				2							3
Gene|NEU1|4758				1					1	1							3
Disease|Head and Neck Neoplasms|D006258							1		1	1							3
Gene|ADAR|103								1		2							3
Chemical|S-Adenosylmethionine|D012436							1			2							3
SNP|rs73635825						1			1	1							3
Disease|Leprosy|D007918								1	2								3
Chemical|Aspartic Acid|D001224								2	1								3
Chemical|formononetin|C007768													1				1
Gene|SERPINB1|1992										1							1
Gene|AGER|177												1					1
Chemical|quinoline|C037219									1								1
Gene|KIR2DL4|3805																	0
Gene|MYC|4609										1							1
Chemical|2-Propanol|D019840												1					1
Gene|COLEC11|78989																	0
Gene|IRF9|10379								1									1
Disease|Rubella|D012409																	0
Disease|Meningococcal Infections|D008589									1								1
Gene|FN1|2335								1									1
Disease|Chronic Kidney Disease-Mineral and Bone Disorder|D012080													1				1
Disease|Bronchopneumonia|D001996									1								1
Disease|Bronchiolitis|D001988														1			1
Disease|Osteoarthritis|D010003												1					1
Disease|Dyslipidemias|D050171													1				1
Disease|Keratitis, Dendritic|D007635													1				1
Disease|Vaccinia|D014615																1	1
Gene|SOCS3|9021												1					1
Disease|Embryo Loss|D020964										1							1
Gene|SOCS1|8651												1					1
Gene|FCN3|8547														1			1
Chemical|Zinc|D015032																	0
Gene|CSF1|1435																	0
Gene|ARRB1|408																	0
SNP|rs8176746										1							1
SNP|rs8176719										1							1
Disease|Glioblastoma|D005909									1								1
Gene|MAF|4094													1				1
Disease|Common Variable Immunodeficiency|D017074															1		1
Disease|Respiratory Hypersensitivity|D012130															1		1
Gene|CGAS|115004								1									1
Disease|Bone Diseases|D001847									1								1
Disease|Chorioamnionitis|D002821										1							1
Gene|TLR5|7100							1										1
Disease|Scleroderma, Systemic|D012595							1										1
Chemical|Ketones|D007659																	0
Chemical|Uric Acid|D014527																1	1
Chemical|Cyclophosphamide|D003520														1			1
Disease|Granulomatosis with Polyangiitis|D014890										1							1
Gene|NR3C1|2908														1			1
Disease|Carcinoma|D002277			1														1
Gene|FUZ|80199										1							1
Disease|Ketosis|D007662																1	1
Disease|Eosinophilia|D004802											1						1
Gene|MEFV|4210												1					1
Disease|Familial Mediterranean Fever|D010505														1			1
Gene|MPO|4353													1				1
Gene|ELANE|1991												1					1
Gene|AZU1|566														1			1
Gene|NEAT1|283131											1						1
Gene|RBMS3|27303										1							1
Disease|Diabetes Mellitus, Type 1|D003922											1						1
Gene|TIGIT|201633									1								1
Disease|Malaria, Falciparum|D016778									1								1
Gene|BTLA|151888									1								1
Gene|CD69|969													1				1
Gene|HAVCR2|84868									1								1
Disease|Iron-Refractory Iron Deficiency Anemia|C562385													1				1
Disease|Hearing Loss, Central|D006313									1								1
Disease|Dengue|D003715											1						1
Chemical|Sialic Acids|D012794												1					1
Chemical|Thalidomide|D013792											1						1
Gene|RHOA|387											1						1
Chemical|Clozapine|D003024										1							1
Chemical|Kynurenine|D007737								1									1
Chemical|Vitamin E|D014810							1										1
Chemical|Pentoxifylline|D010431												1					1
Gene|NOS2|4843													1				1
Disease|Hereditary Breast and Ovarian Cancer Syndrome|D061325																1	1
Disease|Heart Injuries|D006335						1											1
Gene|CD34|947															1	1	2
Disease|Amnesia|D000647														1	1		2
Disease|Erythrocyte Amp Deaminase Deficiency|C567878												1			1		2
Chemical|Glycosylphosphatidylinositols|D017261														1	1		2
Disease|Lymphoma, B-Cell|D016393									1						1		2
Gene|IL22|50616									1						1		2
Gene|C5AR1|728												1			1		2
Chemical|Uridine Triphosphate|D014544													1		1		2
Gene|VIPR1|7433									1						1		2
Gene|PSMD1|5707											1				1		2
Chemical|aluminum sulfate|C041524															2		2
Disease|Hypercalcemia|D006934														1	1		2
Disease|Sarcoidosis|D012507											1				1		2
Gene|DNAH7|56171											1				1		2
Disease|Immotile cilia syndrome, due to excessively long cilia|C536287												1			1		2
Chemical|Oligonucleotides, Antisense|D016376							1								1		2
Disease|Stress Disorders, Traumatic|D040921											1				1		2
Gene|CHUK|1147															1	1	2
Chemical|Iodine|D007455											1				1		2
Chemical|Phosphorus|D010758													1		1		2
Disease|Coronary Aneurysm|D003323											1				1		2
Chemical|Atorvastatin|D000069059														1	1		2
Gene|TNFAIP3|7128												1			1		2
Gene|IFIT2|3433								1							1		2
Chemical|trizol|C411644								1							1		2
Gene|SCARB1|949										1					1		2
Disease|Shock, Cardiogenic|D012770									1						1		2
Chemical|dabrafenib|C561627												1			1		2
Chemical|trametinib|C560077													1		1		2
Disease|Aspergillosis|D001228													1		1		2
Disease|Invasive Fungal Infections|D000072742													1		1		2
Disease|Orchitis|D009920														1	1		2
Chemical|Quaternary Ammonium Compounds|D000644															1		1
Chemical|Glycyrrhizic Acid|D019695								1							1		2
Disease|Adenoviridae Infections|D000257													1		1		2
Disease|Chronobiology Disorders|D021081										1					1		2
Gene|NFKB2|4791								1							1		2
Chemical|Tenofovir|D000068698														1	1		2
Chemical|Hematoxylin|D006416						1									1		2
Chemical|Eosine Yellowish-(YS)|D004801						1									1		2
Chemical|Polyethylene Glycols|D011092															1	1	2
SNP|rs75603675									1						1		2
Disease|Nasal Obstruction|D015508								1							1		2
Chemical|Dinucleoside Phosphates|D015226								1						1			2
Gene|MMP12|4321														2			2
Gene|BANK1|55024										1				1			2
Gene|S100A9|6280										1				1			2
Gene|LCN2|3934												1		1			2
Gene|IL15|3600													1	1			2
Disease|Breast Neoplasms, Male|D018567											1			1			2
Chemical|Tricarboxylic Acids|D014233						1								1			2
Disease|Attention Deficit Disorder with Hyperactivity|D001289														2			2
Gene|BLNK|29760											1			1			2
Disease|Systemic carnitine deficiency|C536778												1		1			2
Chemical|chloroquine diphosphate|C023676							1							1			2
Disease|Autoimmune Diseases of the Nervous System|D020274													1	1			2
Chemical|Simvastatin|D019821												1		1			2
Chemical|Terpenes|D013729														2			2
Gene|ARNTL|406						1								1			2
Gene|IGHV3-53|28420									1					1			2
Gene|IGHJ6|28475														1		1	2
Gene|MYD88|4615										1				1			2
Gene|CXCL2|2920											1			1			2
Chemical|Poly I|D011069												1		1			2
Gene|MAPK3|5595									1					1			2
Gene|DKK3|27122													1	1			2
Disease|Arteriovenous Malformations|D001165								1						1			2
Disease|Capillary Malformations, Congenital, 1|C562760												1		1			2
Gene|IRAK3|11213												1		1			2
Gene|MAS1L|116511										1				1			2
Gene|PTBP1|5725												1		1			2
Gene|DHX58|79132												1		1			2
Chemical|Vancomycin|D014640										1				1			2
Chemical|PCI 32765|C551803												1		1			2
Gene|BTK|695												1		1			2
Chemical|Cannabidiol|D002185												1		1			2
Chemical|sarilumab|C000592401									1					1			2
Gene|MIR1307|100302174												1		1			2
Disease|Musculoskeletal Diseases|D009140								1						1			2
Chemical|Ethanol|D000431														2			2
Disease|Hypoxia, Brain|D002534				1										1			2
Gene|CIITA|4261											1			1			2
Disease|Ventricular Dysfunction, Right|D018497													1	1			2
Gene|APOA1|335												1		1			2
Chemical|tofacitinib|C479163														2			2
Disease|Candidiasis|D002177									1					1			2
Chemical|Fatty Acids, Volatile|D005232						1								1			2
Disease|Dysgeusia|D004408									1					1			2
Disease|Torsades de Pointes|D016171									1					1			2
Gene|IFNL3|282617														2			2
Gene|UGT1A1|54658				1										1			2
Gene|VKORC1|79001												1		1			2
Gene|CYP2D6|1565												1		1			2
Gene|DPYD|1806													1	1			2
Disease|Brain Injuries, Traumatic|D000070642									1					1			2
Gene|HHEX|3087												1		1			2
Chemical|Imatinib Mesylate|D000068877											1			1			2
Chemical|Mycophenolic Acid|D009173									1					1			2
Gene|HMGB1|3146										1				1			2
Chemical|Estradiol|D004958												1		1			2
Disease|Dermatitis|D003872														2			2
Chemical|Famotidine|D015738											1			1			2
Disease|Ulcer|D014456											1			1			2
SNP|rs756231991						1								1			2
SNP|rs1192192618						1								1			2
SNP|rs766996587						1								1			2
SNP|rs755691167						1								1			2
SNP|rs1434130600						1								1			2
Disease|Hyperinsulinism|D006946														2			2
Disease|Glucose Metabolism Disorders|D044882													1	1			2
Gene|PTX3|5806														1			1
Gene|NPC1|4864								1						1			2
Chemical|Thiazides|D049971														1			1
Disease|Acidemia, isovaleric|C538167											1			1			2
Gene|BCL2|596														1		1	2
Gene|PRKCA|5578													1	1			2
Gene|CD40LG|959				1										1			2
Disease|Behcet Syndrome|D001528											1			1			2
Disease|Bipolar Disorder|D001714														2			2
Disease|Demyelinating Diseases|D003711												1		1			2
Gene|VMP1|81671														2			2
Gene|TMEM41B|440026														2			2
Disease|Skin Neoplasms|D012878												1		1			2
Disease|Chilblains|D002647												1		1			2
Gene|ITGAX|3687									1					1			2
Disease|Purpura|D011693										1				1			2
Disease|Hematuria|D006417												1		1			2
Gene|CXCL5|6374												1		1			2
Gene|S100A12|6283										1				1			2
Chemical|Propiolactone|D011420												1		1			2
Disease|Emphysema|D004646											1			1			2
Disease|Pneumonia, Pneumocystis|D011020													1	1			2
Gene|MRC1|4360							1							1			2
Disease|Neoplasm Invasiveness|D009361									1					1			2
Gene|EPO|2056								1						1			2
Gene|MARK3|4140											1		1				2
Gene|FYCO1|79443											1		1				2
Gene|F3|2152							1						1				2
Gene|VWF|7450													2				2
Chemical|Dimethyl Fumarate|D000069462											1		1				2
Chemical|dimethyl sulfate|C007482									1				1				2
Gene|ATP6AP2|10159													1			1	2
Gene|LZTFL1|54585											1		1				2
Chemical|Lisinopril|D017706												1	1				2
Chemical|Aluminum|D000535													1			1	2
Disease|Appendicitis|D001064													2				2
Disease|Tachycardia, Ventricular|D017180										1			1				2
Gene|IFITM2|10581											1		1				2
Gene|SPP1|6696											1		1				2
Chemical|pyrimidine|C030986							1						1				2
Chemical|alovudine|C002854												1	1				2
Chemical|3'-azido-3'-deoxythymidine 5'-triphosphate|C052873													2				2
Chemical|triphosphoric acid|C005692												1	1				2
Gene|RSAD2|91543											1		1				2
Chemical|Saquinavir|D019258							1						1				2
Disease|Keratitis|D007634													2				2
SNP|rs1407530565													2				2
Disease|Henipavirus Infections|D045464										1			1				2
Gene|BRCA2|675									1				1				2
Disease|Ben Ari Shuper Mimouni syndrome|C535427												1	1				2
Disease|Pericarditis|D010493													2				2
Gene|CH25H|9023												1	1				2
Gene|EGR1|1958												1	1				2
Disease|Eye Pain|D058447													2				2
Chemical|Warfarin|D014859											1		1				2
Gene|ELAVL2|1993											1		1				2
Disease|Anophthalmos|D000853													2				2
Disease|Neoplasms, Multiple Primary|D009378							1						1				2
Gene|FPR1|2357											1		1				2
Chemical|Uridine|D014529										1			1				2
Chemical|Cytidine|D003562												1	1				2
Gene|AMH|268									1				1				2
Gene|F10|2159						1							1				2
Chemical|betrixaban|C543086												1	1				2
Chemical|Dextromethorphan|D003915						1							1				2
Chemical|Haloperidol|D006220							1						1				2
Disease|Ocular Hypertension|D009798													1			1	2
Disease|Pericardial Effusion|D010490								1					1				2
Disease|Hypothermia|D007035											1		1				2
Disease|Consciousness Disorders|D003244				1									1				2
Chemical|Hyaluronic Acid|D006820											1		1				2
Disease|Diabetic Nephropathies|D003928													1			1	2
Disease|Pulmonary Heart Disease|D011660									1				1				2
Disease|Glucocorticoid-Remediable Aldosteronism|C563177												1	1				2
Disease|Leishmaniasis|D007896												1	1				2
Disease|Hyperlipidemias|D006949						1							1				2
Chemical|NADP|D009249											1		1				2
Disease|Prostatitis|D011472												1	1				2
Gene|PLXNA2|5362								1					1				2
Chemical|Dipeptides|D004151				1									1				2
Chemical|Flavones|D047309								1					1				2
Chemical|Voriconazole|D065819									1				1				2
Disease|Airway Obstruction|D000402													1			1	2
Disease|Conjunctivitis, Acute Hemorrhagic|D003232												1				1	2
Disease|Hyperemia|D006940						1										1	2
Chemical|Biotin|D001710											1					1	2
Gene|ANG|283										1						1	2
Disease|Opportunistic Infections|D009894											1					1	2
Disease|X-Linked Combined Immunodeficiency Diseases|D053632																2	2
Disease|Non-alcoholic Fatty Liver Disease|D065626									1							1	2
Gene|CHRNA7|1139							1									1	2
Gene|CP|1356											1					1	2
Gene|CMPK1|51727									1							1	2
Chemical|myricetin|C040015							1										1
Gene|DEGS1|8560												1					1
Gene|CXCR2|3579							1										1
Gene|CXCR4|7852												1					1
Disease|Myeloproliferative Syndrome, Transient|C563551										1							1
Gene|CXCR1|3577							1										1
Disease|Hearing Loss, Sudden|D003639												1					1
Gene|ITIH4|3700								1									1
Gene|NR4A1|3164												2					2
Disease|SCARF syndrome|C536625										1		1					2
Gene|TMPRSS11D|9407											1	1					2
Disease|Bone Marrow Diseases|D001855					1							1					2
Gene|CENPJ|55835									1			1					2
Disease|Tachypnea|D059246								1				1					2
Chemical|Rifampin|D012293									1			1					2
Disease|Lip Diseases|D008047										1		1					2
Chemical|alpha-cyclodextrin|C032613												2					2
Gene|MIR361|494323											1	1					2
Chemical|nitazoxanide|C041747										1		1					2
Disease|Hypoproteinemia|D007019												2					2
Gene|CD177|57126											1	1					2
Gene|NELFCD|51497												2					2
Gene|APP|351									1			1					2
Disease|Liver Cirrhosis|D008103									1			1					2
Gene|TNFSF14|8740										1		1					2
Disease|Nephritis|D009393										1		1					2
Gene|CYP3A4|1576											1	1					2
Gene|BCL2L1|598								1				1					2
Gene|VDR|7421										1		1					2
Chemical|eculizumab|C481642											1	1					2
Gene|C5|727											1	1					2
Gene|STAT5A|6776										1		1					2
Disease|Microsatellite Instability|D053842									1			1					2
Disease|Neurotoxicity Syndromes|D020258											1	1					2
Gene|NPPB|4879											1	1					2
Gene|CCL20|6364									1			1					2
Disease|N syndrome|C536108									1			1					2
Gene|PARP9|83666									1			1					2
Chemical|Fatty Acids, Unsaturated|D005231							1					1					2
Disease|Pulmonary Eosinophilia|D011657						1						1					2
Gene|IGKV1D-22|28899										1		1					2
Disease|Pruritic urticarial papules plaques of pregnancy|C535817									1			1					2
Disease|Lymphoma, T-Cell|D016399										1		1					2
Chemical|Niclosamide|D009534								1				1					2
Disease|Arthritis, Infectious|D001170								1				1					2
Chemical|Emtricitabine|D000068679											1	1					2
Chemical|GS-7340|C442442											1	1					2
Gene|CYP4F3|4051												2					2
Disease|Pleural Diseases|D010995								1				1					2
Chemical|Guanine Nucleotides|D006150											1	1					2
Gene|YWHAQ|10971											1	1					2
Chemical|Vitamin K|D014812										1		1					2
Chemical|Amino Acids, Basic|D024361						1						1					2
Chemical|Clarithromycin|D017291										1		1					2
Chemical|Aminoglycosides|D000617											1	1					2
Chemical|pirfenidone|C093844										1		1					2
Disease|Adenocarcinoma, Bronchiolo-Alveolar|D002282							1					1					2
Gene|KDR|3791									1			1					2
Gene|SIRT1|23411										1	1						2
Disease|Hypotrichosis|D007039								1			1						2
Gene|GATA3|2625									1		1						2
Chemical|nafamostat|C032855										1	1						2
Gene|IFI44|10561								1			1						2
Gene|IFI44L|10964								1			1						2
Gene|IFIT3|3437								1			1						2
Chemical|Peroxynitrous Acid|D030421									1		1						2
Gene|CAT|847									1		1						2
Disease|Oculocerebrorenal Syndrome|D009800									1		1						2
Disease|Fractures, Bone|D050723							1				1						2
Disease|Enterocolitis|D004760											2						2
Gene|CXCL1|2919									1		1						2
Disease|Precursor Cell Lymphoblastic Leukemia-Lymphoma|D054198								1			1						2
Gene|TOMM70|9868										1	1						2
Chemical|Sodium Hypochlorite|D012973										1	1						2
Disease|Hypogonadism|D007006										1	1						2
Gene|ENPEP|2028						1					1						2
Chemical|Fluorescein-5-isothiocyanate|D016650									1		1						2
Chemical|Fluorescein|D019793								1			1						2
Gene|SRY|6736						1					1						2
Chemical|Diglycerides|D004075									1		1						2
Disease|Ecthyma, Contagious|D004474										1	1						2
SNP|rs657152										1	1						2
SNP|rs961360700						1				1							2
SNP|rs146676783						1				1							2
Gene|SELP|6403										2							2
Chemical|Prostaglandin D2|D015230										2							2
Gene|ATF4|468								1		1							2
Disease|Leukemic Infiltration|D017254						1				1							2
Gene|PCSK9|255738							1			1							2
Gene|CXCR3|2833				1						1							2
Gene|RORC|6097							1			1							2
SNP|rs41303171								1		1							2
Chemical|cyclohexenoesculetin-beta-galactoside|C101993										2							2
Chemical|Carbon Monoxide|D002248								1		1							2
Disease|Muscle Weakness|D018908								1		1							2
Chemical|sinefungin|C006235										2							2
Disease|Erythema|D004890									1	1							2
Disease|Hyperferritinemia, hereditary, with congenital cataracts|C538137										2							2
Disease|Intellectual Disability|D008607									1	1							2
Disease|Influenza, Human|D007251							1			1							2
Chemical|Amantadine|D000547							1			1							2
Disease|Death, Sudden, Cardiac|D016757							1			1							2
Gene|HAT1|8520								1		1							2
Gene|PRKAA2|5563							1			1							2
Gene|SNCA|6622									2								2
Disease|Urticaria|D014581								1	1								2
Disease|Alkalosis|D000471				1					1								2
SNP|rs191860450									2								2
SNP|rs142984500						1			1								2
Disease|Van der Woude syndrome|C536528								1	1								2
Disease|Eye Abnormalities|D005124						1			1								2
Disease|Rectal Neoplasms|D012004						1			1								2
Disease|Squamous Cell Carcinoma of Head and Neck|D000077195							1		1								2
Chemical|ciclesonide|C120481								1	1								2
Disease|Vascular System Injuries|D057772								1	1								2
Chemical|Resveratrol|D000077185						1		1									2
Disease|Choroideremia|D015794				1				1									2
Chemical|immucillin A|C517546							1	1									2
Chemical|camostat|C034532						1		1									2
Chemical|Tacrolimus|D016559						1		1									2
Disease|Hypertension, Pulmonary|D006976						2											2
Disease|Syncope|D013575							2										2
Gene|NTNG1|22854							2										2
Gene|NRCAM|4897																	0
Gene|FOXO1|2308																	0
Gene|FGF1|2246																	0
Gene|SAA2|6289																	0
Gene|PLA2G1B|5319																	0
Gene|APCS|325																	0
Disease|Cardiovascular Abnormalities|D018376																	0
Chemical|polyacrylamide|C016679																	0
Gene|NGLY1|55768																	0
Chemical|polyhistidine|C033223																	0
Gene|ERVK-13|100861467																	0
Gene|PCNA|5111																	0
Gene|C1QA|712																	0
Disease|Oculocerebral hypopigmentation syndrome type Preus|C537866																	0
Gene|TAT|6898																	0
Gene|SLAMF1|6504																	0
Gene|IRF8|3394																	0
Gene|COL1A1|1277																	0
Gene|RPGR|6103																	0
Gene|OPN1MW|2652																	0
Gene|COD2|1275																	0
Disease|Hypertriglyceridemia|D015228																	0
Disease|Perinatal Death|D066087																	0
Gene|CISH|1154																	0
Chemical|Palmitates|D010168																	0
Gene|FCN2|2220																	0
Gene|MASP1|5648																	0
Gene|FCN1|2219																	0
Gene|COLEC10|10584																	0
Chemical|Theophylline|D013806																	0
Chemical|Manganese|D008345																	0
Chemical|Theobromine|D013805																	0
Chemical|Caffeine|D002110																	0
Chemical|epigallocatechin gallate|C045651																	0
Gene|MIR1207|100302175																	0
Disease|Autism Spectrum Disorder|D000067877																	0
Disease|Uveal melanoma|C536494																	0
Gene|MAFB|9935																	0
Gene|WAS|7454																	0
Disease|Wiskott-Aldrich Syndrome|D014923																	0
Gene|SLC19A1|6573																	0
Chemical|cyclic guanosine monophosphate-adenosine monophosphate|C584311																	0
Gene|H6PD|9563																	0
Gene|ERVK-25|100862683																	0
Gene|POU2F2|5452																	0
Chemical|pidotimod|C064893																	0
SNP|rs4646120																	0
Chemical|PO-2|C093415																	0
Chemical|Reactive Nitrogen Species|D026361																	0
Gene|SMARCB1|6598																	0
Disease|Sinonasal undifferentiated carcinoma|C537344																	0
Gene|PRTN3|5657																	0
Gene|SMC2|10592																	0
Chemical|cinnamic aldehyde|C012843																	0
Gene|PRNT|149830																	0
Gene|DANCR|57291																	0
Gene|MIR125A|406910																	0
Gene|MIRLET7E|406887																	0
Gene|MIR141|406933																	0
Gene|CDKN3|1033																	0
Gene|STAC3|246329																	0
Disease|Lung Abscess|D008169																	0
Gene|LAG3|3902																	0
Gene|CD226|10666																	0
Gene|CCR7|1236																	0
Gene|EOMES|8320																	0
Disease|Anemia, Megaloblastic|D000749																	0
Gene|SLC19A2|10560																	0
Chemical|Thiamine|D013831																	0
Gene|SRSF1|6426																	0
Gene|RNPS1|10921																	0
Gene|SUGP1|57794																	0
Disease|Lung Diseases, Obstructive|D008173																	0
Disease|Erythema Nodosum|D004893																	0
Chemical|Valproic Acid|D014635																	0
Disease|Cleft Palate|D002972																	0
Chemical|thymoquinone|C003466																	0
Disease|Phenylketonurias|D010661																	0
Disease|Pigmentation Disorders|D010859																	0
Gene|CAMP|820																	0
Chemical|triciribine|C023764																	0
Chemical|kinetin riboside|C527965																	0
Gene|CDC42|998																	0
Gene|CALR|811																	0
Gene|MMP14|4323																	0
Chemical|Tetracycline|D013752																	0
Gene|RAC2|5880																	0
Chemical|3-(4-(2-(3-chlorophenylamino)pyrimidin-4-yl)pyridin-2-ylamino)propanol|C502153																	0
Disease|Agranulocytosis|D000380																	0
Disease|Immunodeficiency, X-Linked, with Deficiency of 115,000 Dalton Surface Glycoprotein|C564120																	0
Disease|Placenta Diseases|D010922																	0
Chemical|Tocopherols|D024505																	0
Gene|IDO1|3620																	0
Chemical|Calcitriol|D002117																	0
Chemical|galactomannan|C012990																	0
SNP|rs713400																	0
SNP|rs13015258																	0
SNP|rs77675406																	0
SNP|rs112657409																	0
SNP|rs11910678																	0
SNP|rs1129599																	0
Chemical|Lactose|D007785																	0
Disease|Urogenital Abnormalities|D014564																	0
Gene|PTPA|5524																	0
Chemical|Oxypurinol|D010117																	0
Disease|Leukoencephalopathies|D056784																	0
Disease|Enteritis|D004751																	0
Chemical|Dopamine|D004298																	0
Gene|DDC|1644																	0
Disease|Tooth Injuries|D018677																	0
Gene|MYO1G|64005																	0
Chemical|coenzyme Q10|C024989																	0
Disease|Elephantiasis, Filarial|D004605																	0
Disease|Onchocerciasis|D009855																	0
Gene|BCAR1|9564																	0
Disease|Diabetic Angiopathies|D003925																	0
Gene|PROM1|8842															1		1
Chemical|bromebric acid|C100245															1		1
Chemical|Magnesium Sulfate|D008278															1		1
Chemical|lipoarabinomannan|C050016															1		1
Gene|IL5|3567															1		1
Chemical|Progesterone|D011374															1		1
Disease|Carotid Artery Injuries|D020212															1		1
Gene|IGFBP1|3484															1		1
Chemical|Technetium|D013667															1		1
Gene|PER2|8864															1		1
Disease|Candidemia|D058387															1		1
Gene|OR7E16P|26473															1		1
Gene|CDK6|1021															1		1
Gene|CDK4|1019															1		1
Gene|RBMY2DP|347598															1		1
Chemical|graphene oxide|C000628730															1		1
Chemical|Fumigant 93|C007792															1		1
Gene|TPCN2|219931															1		1
Gene|OR6N1|128372															1		1
Chemical|Guanosine Diphosphate|D006153															1		1
Gene|IGKV2-26|28922															1		1
Disease|Anemia, Hemolytic|D000743															1		1
Disease|Hepatolenticular Degeneration|D006527															1		1
Gene|STX17|55014															1		1
Gene|SNAP29|9342															1		1
Gene|VAMP8|8673															1		1
Gene|VPS39|23339															1		1
Gene|SNAR-E|100170220															1		1
Gene|SLC7A11|23657															1		1
Gene|GZMA|3001															1		1
Gene|NKG7|4818															1		1
Gene|GCLC|2729															1		1
Gene|EIF4A2|1974															1		1
Disease|Hyperglycemic Hyperosmolar Nonketotic Coma|D006944															1		1
Disease|Polydactyly, Postaxial|C562429															1		1
Chemical|Polystyrenes|D011137															1		1
SNP|rs11385949															1		1
Chemical|Guanosine Triphosphate|D006160															1		1
Chemical|phosphoramidic acid|C011067															1		1
Chemical|Captopril|D002216															1		1
Gene|SERPINC1|462															1		1
Chemical|plitidepsin|C098980															1		1
Gene|EEF1A1|1915															1		1
Gene|MARK1|4139															1		1
Gene|SLC35G1|159371															1		1
Gene|TAC1|6863															1		1
Gene|CDC42BPA|8476															1		1
Disease|Brain Concussion|D001924															1		1
Gene|RPS14|6208															1		1
Gene|RPS2|6187															1		1
Gene|RPS3|6188															1		1
Gene|RPS4Y1|6192															1		1
Gene|RPS15|6209															1		1
Disease|Neurofibromatosis, type 4, of Riccardi|C537392															1		1
Gene|NF1|4763															1		1
Disease|Malabsorption Syndromes|D008286															1		1
Gene|CAP1|10487															1		1
Chemical|Glycolipids|D006017															1		1
Gene|APEX2|27301															1		1
Gene|SPEG|10290															1		1
Gene|STXBP5|134957															1		1
Gene|CLUAP1|23059															1		1
Gene|WSB1|26118															1		1
Gene|TOMM7|54543															1		1
Gene|VCAN|1462															1		1
Gene|NKX6-1|4825															1		1
Disease|Fatigue Syndrome, Chronic|D015673															1		1
Disease|Chronic Pain|D059350															1		1
Gene|JAK3|3718															1		1
Gene|SEPTIN7|989															1		1
Disease|Angina Pectoris|D000787															1		1
Gene|AAK1|22848															1		1
Disease|Diverticulitis|D004238															1		1
Disease|Neutropenia|D009503															1		1
Gene|NXT1|29107															1		1
Gene|NXF1|10482															1		1
Disease|Tonsillitis|D014069															1		1
Gene|PUM3|9933															1		1
Chemical|Docosahexaenoic Acids|D004281															1		1
Chemical|Fatty Acids, Omega-6|D043371															1		1
Chemical|Eicosapentaenoic Acid|D015118															1		1
Chemical|Mannose|D008358															1		1
Gene|MGAT1|4245															1		1
Gene|DAPK3|1613															1		1
Chemical|MDV 3100|C540278															1		1
Chemical|Panobinostat|D000077767															1		1
Disease|Trisomy 18 Syndrome|D000073842															1		1
Gene|LOC100507703|100507703															1		1
Gene|MIR7-3HG|284424															1		1
Gene|SLC44A2|57153															1		1
Gene|SLC44A1|23446															1		1
Gene|P2RY14|9934															1		1
Disease|Attenuated familial adenomatous polyposis|C538265															1		1
Disease|Pain, Postoperative|D010149															1		1
Gene|TWIST1|7291															1		1
Gene|CD63|967															1		1
Gene|PPP1R15A|23645															1		1
Chemical|Ketoconazole|D007654															1		1
Gene|IL17C|27189															1		1
Disease|Incontinentia Pigmenti|D007184															1		1
Disease|Body Weight|D001835															1		1
Disease|Hereditary pancreatitis|C537262															1		1
Gene|VTRNA1-1|56664															1		1
Gene|TGFB2|7042															1		1
Chemical|Hydrocarbons|D006838															1		1
Gene|GPHA2|170589															1		1
Gene|NDUFB9|4715															1		1
Gene|IGLV3-1|28809															1		1
Gene|CX3CL1|6376															1		1
Gene|ACTA1|58															1		1
Disease|Pulmonary Aspergillosis|D055732															1		1
Disease|Hip Fractures|D006620															1		1
Gene|RCAN1|1827															1		1
Gene|RCAN2|10231															1		1
Disease|Congenital, Hereditary, and Neonatal Diseases and Abnormalities|D009358															1		1
Gene|MOGS|7841															1		1
Gene|SI|6476															1		1
Disease|Congenital Disorders of Glycosylation|D018981															1		1
Chemical|Benzalkonium Compounds|D001548															1		1
Chemical|Nitrous Oxide|D009609															1		1
Disease|Intestinal Diseases|D007410															1		1
Disease|Leukemia, Myelogenous, Chronic, BCR-ABL Positive|D015464															1		1
Disease|Primary Immunodeficiency Diseases|D000081207															1		1
Disease|Bone Marrow Failure Disorders|D000080983															1		1
Gene|GNAI1|2770															1		1
SNP|rs61735794															1		1
SNP|rs61735792															1		1
Disease|Glomerulonephritis|D005921														1			1
Disease|Glomerulosclerosis, Focal Segmental|D005923														1			1
Chemical|Adenine|D000225														1			1
Disease|Ovarian Diseases|D010049														1			1
Chemical|gamma-Aminobutyric Acid|D005680														1			1
Chemical|ursolic acid|C005466														1			1
Gene|AK2|204														1			1
Gene|GSS|2937														1			1
Disease|Stenotrophomonas maltophilia bacteremia|C531821														1			1
Disease|DiGeorge Syndrome|D004062														1			1
Chemical|purine|C030985														1			1
Chemical|Praseodymium|D011221														1			1
Chemical|Bleomycin|D001761														1			1
Disease|Splenic Diseases|D013158														1			1
Chemical|Fluorine|D005461														1			1
Gene|BACE2|25825														1			1
Disease|Movement Disorders|D009069														1			1
Gene|GBA|2629														1			1
SNP|rs113827944														1			1
SNP|rs10786398														1			1
SNP|rs334														1			1
Gene|RCHY1|25898														1			1
Gene|STING1|340061														1			1
Chemical|Hydrochloric Acid|D006851														1			1
Chemical|Hexamethonium|D018738														1			1
Gene|CD46|4179														1			1
Chemical|Coumarins|D003374														1			1
Gene|IGHA1|3493														1			1
Gene|IGHV3-66|28412														1			1
Gene|IGHG3|3502														1			1
Gene|HBE1|3046														1			1
Gene|IGSF21|84966														1			1
Gene|TRBV20OR9-2|6962														1			1
Disease|Gallbladder Diseases|D005705														1			1
Chemical|Thymine|D013941														1			1
Gene|TDG|6996														1			1
Gene|TCF12|6938														1			1
Gene|ITGA6|3655														1			1
Gene|GATA6|2627														1			1
Gene|ITGA4|3676														1			1
Gene|ITGB7|3695														1			1
Gene|ITGA2B|3674														1			1
Gene|ITGAE|3682														1			1
Gene|CREBBP|1387														1			1
Gene|ITGAV|3685														1			1
Gene|ITGA5|3678														1			1
Gene|ITGA8|8516														1			1
Gene|ATF3|467														1			1
Gene|ITGA9|3680														1			1
Gene|CEBPA|1050														1			1
Gene|IL1F10|84639														1			1
Gene|IL36A|27179														1			1
Disease|Telangiectasia, Hereditary Hemorrhagic|D013683														1			1
Disease|Telangiectasis|D013684														1			1
Gene|ENG|2022														1			1
Gene|ACVRL1|94														1			1
Gene|SMAD4|4089														1			1
Disease|Cyanosis|D003490														1			1
Disease|Vestibular Neuronitis|D020338														1			1
Gene|CD68|968														1			1
Disease|Vasculitis, Lymphocytic, Cutaneous Small Vessel|C565222														1			1
Gene|GRIN2B|2904														1			1
Chemical|ifenprodil|C010739														1			1
Chemical|N-Methylaspartate|D016202														1			1
Disease|Myosarcoma|D009217														1			1
Gene|MIR130B|406920														1			1
Gene|HYAL1|3373														1			1
Gene|MIR421|693122														1			1
Gene|SHANK2|22941														1			1
Gene|TFAP2A|7020														1			1
Gene|SNX27|81609														1			1
Gene|GABARAP|11337														1			1
Gene|PDZK1|5174														1			1
Chemical|Squalene|D013185														1			1
Gene|COTL1|23406														1			1
Chemical|Neopterin|D019798														1			1
Gene|IRF5|3663														1			1
Chemical|Cefepime|D000077723														1			1
Disease|Lymphadenopathy|D000072281														1			1
Chemical|acalabrutinib|C000604908														1			1
Chemical|amsonic acid|C025953														1			1
Disease|Compassion Fatigue|D000068376														1			1
Chemical|cannabigerol|C037036														1			1
Chemical|belimumab|C511911														1			1
Disease|Rheumatic Fever|D012213														1			1
Gene|THBS1|7057														1			1
Chemical|Acetylcysteine|D000111														1			1
Disease|Foodborne Diseases|D005517														1			1
Disease|Rhabdomyolysis|D012206														1			1
Gene|MARCHF8|220972														1			1
Gene|MIR8066|102465868														1			1
Gene|MIR5197|100846991														1			1
Gene|MIR1468|100302115														1			1
Gene|MIR3611|100500890														1			1
Disease|Dysentery|D004403														1			1
Gene|KRAS|3845														1			1
Disease|Spondylitis, Ankylosing|D013167														1			1
Gene|G3BP1|10146														1			1
Gene|ZFPM1|161882														1			1
Gene|ARL2BP|23568														1			1
Chemical|N-(3-amino-1-(cyclobutylmethyl)-2,3-dioxopropyl)-3-(2-((((1,1-dimethylethyl)amino)carbonyl)amino)-3,3-dimethyl-1-oxobutyl)-6,6-dimethyl-3-azabicyclo(3.1.0)hexan-2-carboxamide|C512204														1			1
Chemical|MDL 201053|C057383														1			1
Gene|NLRC5|84166														1			1
Disease|Ventricular Dysfunction, Left|D018487														1			1
Gene|PON1|5444														1			1
Gene|CDH5|1003														1			1
Disease|Nutrition Disorders|D009748														1			1
Chemical|Polyphosphates|D011122														1			1
Gene|MUC5AC|4586														1			1
Disease|Fallopian Tube Diseases|D005184														1			1
SNP|rs1238146879														1			1
Chemical|Retinaldehyde|D012172														1			1
Disease|Psychomotor Agitation|D011595														1			1
Disease|Hypoparathyroidism|D007011														1			1
Disease|Polyendocrinopathies, Autoimmune|D016884														1			1
Disease|Addison Disease|D000224														1			1
Gene|AIRE|326														1			1
Disease|Pulmonary edema of mountaineers|C535833														1			1
Chemical|Magnesium|D008274														1			1
Disease|Tooth Loss|D016388														1			1
Disease|Periodontitis|D010518														1			1
Disease|Embolism|D004617														1			1
Chemical|4-hydroxy-2-nonenal|C027576														1			1
Gene|GRAP2|9402														1			1
Chemical|Clopidogrel|D000077144														1			1
Gene|CYP3A5|1577														1			1
Chemical|Ondansetron|D017294														1			1
Gene|CYP2C9|1559														1			1
Gene|CYP2C19|1557														1			1
Chemical|Oxycodone|D010098														1			1
Gene|TPMT|7172														1			1
Gene|SLCO1B1|10599														1			1
Gene|NUDT15|55270														1			1
Chemical|Lipid Bilayers|D008051														1			1
Chemical|Quinacrine|D011796														1			1
Gene|ISYNA1|51477														1			1
Disease|Mental retardation, X-linked, syndromic 5|C535773														1			1
Gene|RAB7A|7879														1			1
SNP|rs7282236														1			1
Disease|Basal Ganglia Diseases|D001480														1			1
Gene|FGF21|26291														1			1
Disease|Drug Eruptions|D003875														1			1
Disease|Cerebral Hemorrhage|D002543														1			1
Disease|Complement Component 3 Deficiency, Autosomal Recessive|C565169														1			1
Chemical|Dinoprostone|D015232														1			1
Chemical|Malondialdehyde|D008315														1			1
Chemical|pregnane glycoside|C574437														1			1
Chemical|Lipid Peroxides|D008054														1			1
Disease|Stomach Diseases|D013272														1			1
SNP|rs867318181;CorrespondingSpecies:2697049														1			1
SNP|rs4646116;CorrespondingSpecies:2697049														1			1
SNP|rs775273812;CorrespondingSpecies:2697049														1			1
SNP|rs778030746														1			1
SNP|rs1348114695														1			1
SNP|rs1447927937														1			1
SNP|rs1222417695														1			1
SNP|rs1299103394														1			1
SNP|rs146676783;CorrespondingSpecies:2697049														1			1
Gene|ADAMTS17|170691														1			1
Disease|Arterial Occlusive Diseases|D001157														1			1
Gene|KLF10|7071														1			1
Disease|Chiari-Frommel Syndrome|D002640														1			1
Gene|APOB|338														1			1
Gene|FOS|2353														1			1
Gene|RAC1|5879														1			1
Disease|Klebsiella Infections|D007710														1			1
Gene|HPS5|11234														1			1
Gene|PON2|5445														1			1
Gene|POLD4|57804														1			1
Gene|FASLG|356														1			1
Gene|LIFR|3977														1			1
Gene|RPA2|6118														1			1
Disease|Depressive Disorder, Major|D003865														1			1
Chemical|Diphenhydramine|D004155														1			1
Chemical|Hydroxyzine|D006919														1			1
Chemical|azelastine|C020976														1			1
Chemical|Phosphatidylinositol Phosphates|D018129														1			1
Gene|TMEM106B|54664														1			1
Disease|Flavivirus Infections|D018177														1			1
Gene|MIR146A|406938														1			1
Disease|Tetany|D013746														1			1
Gene|TMEM64|169200														1			1
Gene|ADA2|51816														1			1
Gene|ARPC1B|10095														1			1
Disease|Dermatitis, Contact|D003877														1			1
Gene|IL3RA|3563														1			1
Gene|IL19|29949														1			1
Gene|CCL17|6361														1			1
Disease|Dermatomyositis|D003882														1			1
Chemical|Trimethoprim, Sulfamethoxazole Drug Combination|D015662														1			1
Gene|CD80|941														1			1
Gene|GSN|2934														1			1
Chemical|Citric Acid|D019343														1			1
Chemical|Noscapine|D009665														1			1
Gene|HBB|3043														1			1
Disease|Night Terrors|D020184														1			1
Gene|CTD|1283														1			1
Disease|Carney Complex|D056733														1			1
Disease|Coffin-Siris syndrome|C536436														1			1
Disease|Multi-centric Castleman's Disease|C537372														1			1
Chemical|Succimer|D004113													1				1
Disease|Niemann-Pick Disease, Type A|D052536													1				1
Gene|SFTPC|6440													1				1
Gene|SFTPB|6439													1				1
Gene|PIP|5304													1				1
Disease|Occupational Diseases|D009784													1				1
Gene|VCAM1|7412													1				1
Disease|AMR Syndrome|C565965													1				1
Gene|MBP|4155													1				1
Gene|CTBP1|1487													1				1
Gene|CD3E|916													1				1
Disease|von Willebrand Diseases|D014842													1				1
Gene|ADAMTS13|11093													1				1
Gene|JUNB|3726													1				1
Gene|TRAF3|7187													1				1
Chemical|Flavonols|D044948													1				1
Chemical|Threonine|D013912													1				1
Disease|Abortion, Threatened|D000033													1				1
Disease|Deglutition Disorders|D003680													1				1
Gene|GK|2710													1				1
Gene|GUK1|2987													1				1
SNP|rs6598045													1				1
Chemical|aplaviroc|C499671													1				1
Chemical|Glycopeptides|D006020													1				1
Gene|F12|2161													1				1
Gene|RPS6KB1|6198													1				1
Chemical|MK 2206|C548887													1				1
Disease|Meibomian Gland Dysfunction|D000080343													1				1
Disease|Hyperostosis corticalis deformans juvenilis|C537701													1				1
Gene|SIGLEC8|27181													1				1
Gene|LGALS7|3963													1				1
Gene|LGALS3|3958													1				1
Gene|SIGLEC10|89790													1				1
Gene|CLEC10A|10462													1				1
Chemical|Carbon-13|C000615229													1				1
Gene|LGALS8|3964													1				1
Disease|Philadelphia Chromosome|D010677													1				1
Chemical|Lithium|D008094													1				1
Disease|Seizures, Febrile|D003294													1				1
Chemical|3'-fluorothymidine-5'-triphosphate|C028870													1				1
Chemical|Dolichol Phosphates|D004288													1				1
Gene|CRYGD|1421													1				1
Chemical|Tolnaftate|D014047													1				1
Chemical|Metronidazole|D008795													1				1
Chemical|Benzocaine|D001566													1				1
Chemical|Halcinonide|D006206													1				1
Chemical|Lansoprazole|D064747													1				1
Chemical|Sulfamonomethoxine|D013422													1				1
Chemical|Dichlorphenamide|D004005													1				1
Chemical|Lidocaine|D008012													1				1
Disease|Fasciitis, Necrotizing|D019115													1				1
Disease|Peritonsillar Abscess|D000039													1				1
Chemical|beta Carotene|D019207													1				1
Chemical|naringenin|C005273													1				1
Chemical|wogonin|C085514													1				1
Gene|SAA1|6288													1				1
Chemical|tanespimycin|C112765													1				1
Disease|Hypoalphalipoproteinemias|D052456													1				1
SNP|rs1228273556													1				1
Gene|PALB2|79728													1				1
Gene|RAD51D|5892													1				1
Gene|RAD51C|5889													1				1
Gene|PUDP|8226													1				1
Gene|HNRNPA2B1|3181													1				1
Gene|TARDBP|23435													1				1
Gene|FUS|2521													1				1
Disease|Carcinoma, Pancreatic Ductal|D021441													1				1
Disease|Endocarditis, Bacterial|D004697													1				1
Disease|Legionnaires' Disease|D007877													1				1
Chemical|chloramine|C030816													1				1
Disease|Prostatic Diseases|D011469													1				1
Gene|ENOX2|10495													1				1
Gene|SNAP91|9892													1				1
Disease|Agammaglobulinemia|D000361													1				1
Gene|MAP1LC3A|84557													1				1
Gene|BECN1|8678													1				1
Gene|ATG5|9474													1				1
Gene|CS|1431													1				1
Chemical|molybdenum disulfide|C082964													1				1
Chemical|3,3',5,5'-tetramethylbenzidine|C021758													1				1
Gene|RNANC|54719													1				1
Chemical|microcrystalline cellulose|C109691													1				1
Chemical|Salts|D012492													1				1
Chemical|ixekizumab|C549079													1				1
Disease|Lymphoma, Non-Hodgkin|D008228													1				1
Disease|Glycogen Storage Disease Type II|D006009													1				1
Gene|NIBAN2|64855													1				1
Chemical|daurisoline|C023968													1				1
Gene|IL20|50604													1				1
Gene|IL33|90865													1				1
Gene|IFI16|3428													1				1
Gene|NPR2|4882													1				1
Gene|NAPSA|9476													1				1
Disease|Genu Valgum|D056304													1				1
Chemical|chelerythrine|C016299													1				1
SNP|rs867228													1				1
SNP|rs5030880													1				1
Chemical|salvianolic acid B|C076944													1				1
Chemical|Apigenin|D047310													1				1
Disease|Rhinitis|D012220													1				1
Gene|APOBEC3B|9582													1				1
Gene|CEACAM3|1084													1				1
Disease|Ectrodactyly|C574275													1				1
Gene|OPRM1|4988													1				1
Disease|AIDS Arteritis, Central Nervous System|D020943													1				1
Disease|Hypercholesterolemia|D006937													1				1
Gene|CD79A|973													1				1
Disease|Cardiac Output, Low|D002303													1				1
Disease|Proteus Syndrome|D016715													1				1
Chemical|Dalteparin|D017985													1				1
Chemical|Rivaroxaban|D000069552													1				1
Gene|IL7R|3575													1				1
Chemical|Benzomorphans|D001575													1				1
Chemical|Valsartan|D000068756													1				1
Chemical|sacubitril-valsartan|C549068													1				1
Gene|ATXN2L|11273													1				1
Chemical|erenumab|C000605816													1				1
Chemical|galcanezumab|C000628360													1				1
Gene|TSC22D3|1831													1				1
Chemical|Sevoflurane|D000077149													1				1
Gene|STRAP|11171													1				1
Chemical|beta-amyrin|C036380													1				1
Disease|Chagas Disease|D014355													1				1
Disease|Trypanosomiasis|D014352													1				1
Gene|SERPINE1|5054													1				1
Disease|Genetic Diseases, X-Linked|D040181													1				1
Disease|Cataract, Central Saccular, With Sutural Opacities|C565301													1				1
Gene|GABBR2|9568													1				1
Gene|NAMPT|10135													1				1
Chemical|nicotinamide-beta-riboside|C018613													1				1
Gene|ACSL1|2180													1				1
Disease|Epilepsy, Absence|D004832													1				1
Disease|Xerostomia|D014987													1				1
Chemical|Radon|D011886													1				1
Disease|Pneumoperitoneum|D011027													1				1
Disease|Leukopenia|D007970													1				1
Chemical|Peptides, Cyclic|D010456													1				1
Chemical|Oligopeptides|D009842													1				1
Chemical|Fluphenazine|D005476													1				1
Chemical|Glucosinolates|D005961													1				1
Gene|PPP1R10|5514													1				1
Gene|MIR124-3|406909													1				1
Gene|USP18|11274													1				1
Chemical|ceftolozane|C519491													1				1
Gene|ABCB1|5243													1				1
SNP|rs1045642													1				1
Disease|Photophobia|D020795													1				1
Disease|Xerophthalmia|D014985													1				1
Disease|Dry Eye Syndromes|D015352													1				1
Chemical|Deoxyglucose|D003847													1				1
Chemical|Ribitol|D012255													1				1
Chemical|Telbivudine|D000077712													1				1
Chemical|daphnetin|C039952													1				1
Chemical|methyl gallate|C052082													1				1
Chemical|Trifluridine|D014271													1				1
Chemical|Meropenem|D000077731													1				1
Chemical|Oxytetracycline|D010118													1				1
Disease|Child Nutrition Disorders|D015362																1	1
SNP|rs10735079																1	1
SNP|rs2236757																1	1
Gene|CCR2|729230																1	1
SNP|rs2109069																1	1
Gene|DPP9|91039																1	1
Gene|MAS1|4142																1	1
Gene|MIR32|407036																1	1
Gene|MIR214|406996																1	1
Gene|MIR98|407054																1	1
Gene|IKBKB|3551																1	1
Disease|Ataxia Telangiectasia|D001260																1	1
Gene|IL2RB|3560																1	1
Gene|BDNF|627																1	1
Gene|GNRH1|2796																1	1
Disease|Central Nervous System Infections|D002494																1	1
Disease|Endocarditis|D004696																1	1
SNP|rs140092351																1	1
Gene|MIR1202|100302259																1	1
Chemical|beta-Alanine|D015091																1	1
Chemical|Valine|D014633																1	1
Chemical|Fructose|D005632																1	1
Gene|GP6|51206																1	1
Chemical|Quinazolines|D011799																1	1
Gene|CA11|770																1	1
Gene|CLU|1191																1	1
Disease|Pulmonary Arterial Hypertension|D000081029																1	1
Disease|Developmental Disabilities|D002658																1	1
Disease|Psychological Trauma|D000067073																1	1
Gene|IGHV1-8|28472																1	1
Gene|LOC102723407|102723407																1	1
Gene|INSRR|3645																1	1
Gene|IGHV1-3|28473																1	1
Gene|KRT6B|3854																1	1
Gene|IGHV3-9|28451																1	1
Gene|IGHV3-23|28442																1	1
Gene|IGHV1-2|28474																1	1
Gene|ENPP1|5167																1	1
Disease|Adie Syndrome|D000270																1	1
Disease|Reflex, Abnormal|D012021																1	1
Disease|Herpesviridae Infections|D006566																1	1
Gene|CKAP4|10970																1	1
Gene|LGALS9|3965																1	1
Gene|KCTD1|284252																1	1
Disease|Colorectal Neoplasms, Hereditary Nonpolyposis|D003123																1	1
Chemical|Sitagliptin Phosphate|D000068900																	0
Chemical|Cetrimonium|D000077286																	0
Gene|PAND1|387572																	0
Chemical|Oils|D009821																	0
Chemical|Polypropylenes|D011126																	0
Gene|IRAK4|51135																	0
Gene|UNC93B1|81622																	0
Gene|IFNAR1|3454																	0
Gene|PFKFB3|5209																	0
Gene|SOD2|6648																	0
Gene|PGK1|5230																	0
Gene|GAPDH|2597																	0
Gene|SLC2A3|6515																	0
Chemical|Sodium Dodecyl Sulfate|D012967																	0
Gene|NLRP12|91662																	0
Chemical|matrine|C034244																	0
Gene|GLUL|2752																	0
Gene|SOS1|6654												1					1
Gene|TAAR1|134864												1					1
Disease|Cardiac Output, High|D016534												1					1
Chemical|Gadolinium|D005682												1					1
Gene|MRGPRD|116512												1					1
Gene|NDST1|3340												1					1
Gene|TMPRSS13|84000												1					1
Disease|Immunoproliferative Small Intestinal Disease|D007161												1					1
Disease|Lymphoma, Mantle-Cell|D020522												1					1
Disease|Abortion, Septic|D000031												1					1
Gene|CST3|1471												1					1
Gene|GDF15|9518												1					1
Gene|TNNT2|7139												1					1
Chemical|Thromboxane A2|D013928												1					1
Gene|IL37|27178												1					1
Gene|NUP98|4928												1					1
Gene|RAE1|8480												1					1
Chemical|acylcarnitine|C116917												1					1
Gene|SLC4A1|6521												1					1
Disease|Myopathies, Structural, Congenital|D020914												1					1
Disease|Tinnitus|D014012												1					1
Disease|Hearing Loss|D034381												1					1
Disease|Hypoxia-Ischemia, Brain|D020925												1					1
Disease|Abnormalities, Multiple|D000015												1					1
Disease|Intestinal Neoplasms|D007414												1					1
Disease|Hartnup Disease|D006250												1					1
Chemical|Niacin|D009525												1					1
Disease|Cerebellar Ataxia|D002524												1					1
Disease|Hemorrhagic Fevers, Viral|D006482												1					1
Chemical|Digitoxin|D004074												1					1
Gene|IFNLR1|163702												1					1
Gene|ADRB2|154												1					1
Disease|Body Dysmorphic Disorders|D057215												1					1
Gene|TJP1|7082												1					1
Chemical|Cyclic GMP|D006152												1					1
Chemical|anisindione|C010679												1					1
Chemical|Dabigatran|D000069604												1					1
Chemical|ximelagatran|C426686												1					1
Chemical|argatroban|C031942												1					1
Chemical|gamma-Linolenic Acid|D017965												1					1
Chemical|Phytosterols|D010840												1					1
Chemical|monooxyethylene trimethylolpropane tristearate|C070243												1					1
Gene|NDUFAF5|79133												1					1
Gene|NDUFA10|4705												1					1
Gene|TTF1|7270												1					1
Gene|PLAT|5327												1					1
Gene|SAMM50|25813												1					1
Gene|UCN3|114131												1					1
Chemical|andrographolide|C030419												1					1
Chemical|pterostilbene|C107773												1					1
Gene|HOXB5|3215												1					1
Disease|Gastroenteritis|D005759												1					1
Gene|FCGR2B|2213												1					1
Disease|Hyperemesis Gravidarum|D006939												1					1
Gene|MIR15A|406948												1					1
Gene|MIR195|406971												1					1
Gene|MIR422A|494334												1					1
Gene|MIR15B|406949												1					1
Chemical|Poly Adenosine Diphosphate Ribose|D011064												1					1
Disease|Histiocytic Disorders, Malignant|D015620												1					1
Disease|Lymphoma, Large B-Cell, Diffuse|D016403												1					1
Chemical|Ergocalciferols|D004872												1					1
Gene|KDM1A|23028												1					1
Gene|MIR382|494331												1					1
Gene|MIR29A|407021												1					1
Gene|MIR8075|102465874												1					1
Gene|MIR151B|100616247												1					1
Gene|MIR95|407052												1					1
Gene|MIR151A|442893												1					1
Gene|MIR7851|102467003												1					1
Gene|MIR298|100126296												1					1
Gene|MIR181C|406957												1					1
Disease|Hallucinations|D006212												1					1
Disease|Xanthinuria, Type I|C562584												1					1
Chemical|ABT-450|C585405												1					1
Chemical|ABT-267|C586094												1					1
Chemical|Enalaprilat|D015773												1					1
Chemical|eprosartan|C068373												1					1
Chemical|Lisuride|D008090												1					1
Chemical|Ammonium Sulfate|D000645												1					1
Disease|Drug Overdose|D062787												1					1
Chemical|Methanol|D000432												1					1
Disease|Poisoning|D011041												1					1
Chemical|Starch|D013213												1					1
Chemical|Fish Oils|D005395												1					1
Gene|CARF|79800												1					1
Disease|Cystadenocarcinoma, Serous|D018284												1					1
Disease|Muscular Atrophy|D009133												1					1
Disease|Sarcopenia|D055948												1					1
Disease|Ventricular Remodeling|D020257												1					1
Gene|KIR2DS4|3809												1					1
Disease|Hypercalciuria, Absorptive, 1|C564600												1					1
Disease|Fractures, Open|D005597												1					1
Gene|HGF|3082												1					1
Gene|UBE2L6|9246												1					1
Disease|Capillary Malformation-Arteriovenous Malformation|C564254												1					1
Disease|Ichthyosis follicularis atrichia photophobia syndrome|C536085												1					1
Gene|PCLAF|9768												1					1
Chemical|rupatadine|C103639												1					1
Chemical|poly(glycerol-adipate)|C517626												1					1
Disease|Hemophilia A|D006467												1					1
Disease|Lipid Metabolism Disorders|D052439												1					1
Gene|RRAD|6236												1					1
Gene|CPQ|10404												1					1
Gene|LNPEP|4012												1					1
Chemical|paricalcitol|C084656												1					1
Gene|ACAT1|38												1					1
Gene|ANXA5|308												1					1
Disease|Cerebral Ventricle Neoplasms|D002551												1					1
SNP|rs28929474												1					1
SNP|rs17580												1					1
Disease|Complement component 5 deficiency|C537005												1					1
Gene|C3|718												1					1
Disease|Peripheral Arterial Disease|D058729												1					1
Gene|GATA2|2624												1					1
Gene|IRAK2|3656												1					1
Gene|TNIP1|10318												1					1
Gene|MAP3K8|1326												1					1
Gene|YY1|7528												1					1
Gene|FOXC1|2296												1					1
Gene|FOXL1|2300												1					1
Gene|BIRC3|330												1					1
Chemical|monorden|C035359												1					1
Chemical|polydatin|C058229												1					1
Chemical|fludarabine|C024352												1					1
Gene|EIF2S2|8894												1					1
Gene|CDCP1|64866												1					1
Gene|CCL28|56477												1					1
Disease|Combat Disorders|D003130												1					1
Disease|Pulpitis|D011671												1					1
Chemical|Diphosphonates|D004164												1					1
Chemical|Linoleic Acid|D019787												1					1
Gene|FADS1|3992												1					1
SNP|rs66698963												1					1
Gene|ADD1|118												1					1
Chemical|Dipyridamole|D004176												1					1
Disease|Relative Energy Deficiency in Sport|D000080822												1					1
Chemical|Spiramycin|D015572												1					1
Chemical|salvianolic acid A|C066201												1					1
Disease|Infertility, Male|D007248												1					1
Gene|BACH2|60468												1					1
Gene|IRF4|3662												1					1
Gene|BATF|10538												1					1
Gene|NRP2|8828												1					1
Chemical|Platinum|D010984												1					1
Disease|Protozoan Infections|D011528												1					1
Chemical|Betamethasone|D001623												1					1
Chemical|Arsenic|D001151												1					1
Disease|Hepatitis, Viral, Human|D006525												1					1
Gene|GC|2638												1					1
Gene|RIT1|6016												1					1
Disease|Hyperhomocysteinemia|D020138												1					1
SNP|rs1801133												1					1
Disease|Homocysteinemia|C566403												1					1
Disease|Muscle Hypertonia|D009122												1					1
Disease|Hypovolemia|D020896												1					1
Disease|Diabetes Complications|D048909												1					1
Gene|SLC5A1|6523												1					1
Disease|Spina Bifida Occulta|D016136												1					1
Gene|PPIB|5479												1					1
Disease|Dermatitis, Atopic|D003876												1					1
Disease|Metatarsus Varus|D000070592												1					1
Disease|Darier Disease, Acral Hemorrhagic Type|C565125												1					1
Chemical|Toremifene|D017312												1					1
Chemical|Indomethacin|D007213												1					1
Disease|Trifunctional Protein Deficiency With Myopathy And Neuropathy|C566945												1					1
SNP|rs762890235;CorrespondingSpecies:2697049												1					1
Chemical|abacavir|C106538												1					1
Chemical|Lamivudine|D019259												1					1
Disease|Purpura, Thrombotic Thrombocytopenic|D011697												1					1
Chemical|Cardiolipins|D002308												1					1
Gene|PPIG|9360												1					1
Disease|Tuberous Sclerosis|D014402												1					1
Disease|Lymphangioleiomyomatosis|D018192												1					1
Gene|WASHC1|100287171												1					1
Disease|Anemia, Hemolytic, Autoimmune|D000744												1					1
Disease|Sotos Syndrome|D058495												1					1
Chemical|2,2'-azino-di-(3-ethylbenzothiazoline)-6-sulfonic acid|C002502												1					1
Chemical|Thiobarbituric Acid Reactive Substances|D017392												1					1
Chemical|Hydroxyl Radical|D017665												1					1
Chemical|Superoxides|D013481												1					1
Chemical|Carbamazepine|D002220												1					1
Disease|Neuralgia|D009437												1					1
Disease|Nephrosis, Lipoid|D009402												1					1
Disease|Perceptual Disorders|D010468												1					1
Disease|Brain Edema|D001929												1					1
SNP|rs3865444												1					1
Gene|SIGLEC5|8778												1					1
Gene|SIGLEC14|100049587												1					1
Gene|CD33|945												1					1
Gene|YWHAE|7531												1					1
Disease|Parkinson Disease, Secondary|D010302												1					1
Gene|YWHAZ|7534												1					1
Gene|SELE|6401												1					1
Disease|Cholangitis|D002761												1					1
Disease|Jaundice|D007565												1					1
Gene|CD9|928												1					1
Disease|Antiphospholipid Syndrome|D016736												1					1
Disease|Hemoglobinopathies|D006453												1					1
Gene|MET|4233												1					1
Disease|Mediastinal Diseases|D008477												1					1
Disease|IgA Deficiency|D017098											1						1
Gene|LINC-ROR|100885779											1						1
Disease|Gallstones|D042882											1						1
Chemical|kifunensine|C065629											1						1
Disease|Hepatitis|D006505											1						1
Chemical|Sphingosine|D013110											1						1
Disease|Carrington syndrome|C535590											1						1
Chemical|sivelestat|C069195											1						1
Chemical|Gabexate|D016670											1						1
Gene|RPL17|6139											1						1
Gene|TEC|7006											1						1
Gene|TYMP|1890											1						1
Gene|OASL|8638											1						1
Gene|IFI6|2537											1						1
Gene|IFI27|3429											1						1
Gene|PRL|5617											1						1
Gene|PLSCR1|5359											1						1
Gene|MALAT1|378938											1						1
Gene|FABP4|2167											1						1
Gene|IFI30|10437											1						1
Gene|TGM2|7052											1						1
Gene|KLF6|1316											1						1
Gene|H3-3B|3021											1						1
Gene|C1QB|713											1						1
Gene|EPSTI1|94240											1						1
Gene|SAT1|6303											1						1
Gene|APOC1|341											1						1
Disease|Wolf-Hirschhorn Syndrome|D054877											1						1
Gene|POR|5447											1						1
Disease|Distal Myopathies|D049310											1						1
Disease|Gerstmann Syndrome|D005862											1						1
Gene|SYNM|23336											1						1
Disease|Hyper-IgM Immunodeficiency, X-Linked, with Ectodermal Dysplasia, Hypohidrotic|C564542											1						1
Gene|MCAM|4162											1						1
Disease|Liver Neoplasms|D008113											1						1
Disease|Amyotrophic Lateral Sclerosis|D000690											1						1
Gene|HPN|3249											1						1
Gene|TNFRSF25|8718											1						1
Gene|SLC30A8|169026											1						1
Disease|Diabetic Ketoacidosis|D016883											1						1
Gene|DR1|1810											1						1
Disease|Postural Orthostatic Tachycardia Syndrome|D054972											1						1
Gene|FBN1|2200											1						1
Gene|RAB18|22931											1						1
Gene|TMEM97|27346											1						1
Gene|GTF2F2|2963											1						1
Gene|MFGE8|4240											1						1
Gene|PDE4DIP|9659											1						1
Disease|Mucopolysaccharidoses|D009083											1						1
Gene|TRIM56|81844											1						1
Gene|FGF2|2247											1						1
Chemical|2-chloro-10-(4'(N-beta-hydroxyethyl)piperazinyl-1')acetylphenothiazine|C012546											1						1
Chemical|Oxazolidinones|D023303											1						1
Chemical|pegaptanib|C495058											1						1
Chemical|Tetracyclines|D013754											1						1
Gene|MACC1|346389											1						1
Gene|S100A4|6275											1						1
Gene|MIR627|693212											1						1
Gene|MIR454|768216											1						1
Gene|MIR618|693203											1						1
Gene|MIR6501|102465248											1						1
Gene|MIR17|406952											1						1
Gene|MIR340|442908											1						1
Gene|MIR21|406991											1						1
Gene|MIR18A|406953											1						1
Gene|MIR5695|100847016											1						1
Gene|MIR16-2|406951											1						1
Gene|MIR3613|100500908											1						1
Gene|MIR20A|406982											1						1
Disease|Multiple Pterygium Syndrome, Autosomal Dominant|C566739											1						1
Gene|KPNA2|3838											1						1
Chemical|Cytarabine|D003561											1						1
Chemical|Dasatinib|D000069439											1						1
Disease|Kifafa seizure disorder|C537708											1						1
Disease|Immune Complex Diseases|D007105											1						1
Gene|DEFA5|1670											1						1
[truncated: 1,888 more rows]

## Sheet: Top 10 co-morbidities 
	2019 Dec	2020 Jan	2020 Feb	2020 Mar	2020 Apr	2020 May	2020 Jun	2020 Jul	2020 Aug	2020 Sep	2020 Oct	2020 Nov	2020 Dec	2021 Jan	2021 Feb	2021 Mar	sum
Death	1	5	4	7	19	30	43	50	67	76	85	110	95	92	73	25	1680
Pneumonia		2	6	7	8	14	27	25	18	30	30	29	30	27	9	8	782
Inflammation		1		4	2	6	11	11	17	12	22	36	19	42	16	4	270
Fever		1	2	4	4	13	12	19	11	17	15	27	23	13	9	5	203
Neoplasms		3	1		6	6	12	9	20	21	18	28	15	29	18	5	175
Respiratory Distress Syndrome, Adult		1	1	3	2	6	10	16	7	15	12	18	21	18	11	3	166
Cough		1		3	2	11	11	11	7	11	13	20	18	10	6		144
Diabetes Mellitus		1				7	4	13	11	14	13	19	16	11	18	2	124
Hypertension		1		1		5	5	11	10	12	8	18	17	9	12	1	129
Cardiovascular Diseases				2		5	4	10	13	9	10	15	10	14	12	1	105

## Sheet: Top 10 Gene
	2019 Dec	2020 Jan	2020 Feb	2020 Mar	2020 Apr	2020 May	2020 Jun	2020 Jul	2020 Aug	2020 Sep	2020 Oct	2020 Nov	2020 Dec	2021 Jan	2021 Feb	2021 Mar	sum
ACE2		1	2	6	12	27	29	52	56	76	64	98	80	88	56	12	659
TMPRSS2		1			2	10	5	14	11	18	15	23	14	25	14	5	157
IL6		1		1	1	6	4	10	8	8	17	20	16	23	16	2	133
CRP			1			4	2	7	6	3	8	17	11	6	13	2	80
TNF						2	2	8	5	5	9	12	7	11	7	1	69
CD4				1		5	3	6	3	5	7	10	8	11	7		66
ACE						2	5	7	5	7	10	11	7	8	5	3	70
CD8A						3	3	5	4	6	3	8	9	11	6	1	59
IFNG						2		3	4	3	6	9	7	5	7		46
FURIN						2	1	1	4	7	5	7	3	4	4	3	41

## Sheet: Top 10 Chemical
	2019 Dec	2020 Jan	2020 Feb	2020 Mar	2020 Apr	2020 May	2020 Jun	2020 Jul	2020 Aug	2020 Sep	2020 Oct	2020 Nov	2020 Dec	2021 Jan	2021 Feb	2021 Mar	sum
Oxygen				2	1	3	5	4	4	6	13	13	13	8	10	4	86
Hydroxychloroquine				1	3	3	7	5	7	12	9	12	6	9	6	3	83
remdesivir				2	4	3	4	4	5	6	5	5	9	11	8	4	70
Serine					1	4	3	4	3	4	5	10	5	5	1	1	46
Chloroquine					1	4	2	4	5	13	2	4	3	4	3		45
Lipids						1	2	4	2	4	5	8	4	4	6	1	41
Azithromycin						1	5		2	6	4	4	5	7	1	1	36
lopinavir-ritonavir drug combination			1	1	1	1	4	4	2	3	2	4	4	1	1	1	30
Nitrogen							1	4	1	2	1		5	3	3		20
Aldosterone		1				1	1	2	3	2	1	7	2	2	2	1	25
